# Supplementary material for: catena-Poly[[(1,10-phenanthroline-κ2 N,N′)cadmium(II)]-μ-oxalato-κ4 O 1,O 2:O 1′,O 2′]
Source: Acta Crystallogr Sect E Struct Rep Online. 2010 Oct 23;66(Pt 11):m1440. doi: 10.1107/S1600536810040341 (PMC3009255; doi:10.1107/S1600536810040341)
Supplement: Supplementary file 2 [file e-66-m1440-Isup2.hkl]

# 
# h,k,l, Fc-squared, Fo-squared, sigma(Fo-squared) and status flag 
# 
data_I
_shelx_title ' A in Pna2(1)                     Pna21' 
_shelx_refln_list_code          4 
_shelx_F_calc_maximum      291.31 
_exptl_crystal_F_000       744.00 
_reflns_d_resolution_high  0.7713 
 
loop_ 
 _symmetry_equiv_pos_as_xyz 
 'x, y, z' 
 '-x, -y, z+1/2' 
 '-x+1/2, y+1/2, z+1/2' 
 'x+1/2, -y+1/2, z' 
 
_cell_length_a     9.7199 
_cell_length_b    10.3338 
_cell_length_c    13.1638 
_cell_angle_alpha  90.000 
_cell_angle_beta   90.000 
_cell_angle_gamma  90.000 
 
_shelx_F_squared_multiplier     1.000 
 
loop_ 
 _refln_index_h 
 _refln_index_k 
 _refln_index_l 
 _refln_F_squared_calc 
 _refln_F_squared_meas 
 _refln_F_squared_sigma 
 _refln_observed_status 
   0   1 -17       40.49       60.87     61.34 o 
   0   0 -16      174.14      245.16     36.53 o 
   2   0 -16       14.28       12.91     14.90 o 
   4   0 -16      352.30      403.30     64.79 o 
   1   1 -16       98.51      121.86     14.51 o 
   2   1 -16       71.98      101.30     16.11 o 
   3   1 -16      107.06      132.62     24.75 o 
   4   1 -16       12.64       -3.77     18.01 o 
   0   2 -16       25.28       30.19     15.61 o 
   1   2 -16      116.29      127.35     18.96 o 
   2   2 -16       10.65       27.80     16.32 o 
   3   2 -16      166.71      154.08     32.91 o 
   1   3 -16        2.17        0.75     21.86 o 
   2   3 -16      256.36      224.62     28.82 o 
   3   3 -16       53.36       55.23     27.12 o 
   0   4 -16       37.42       24.97     35.61 o 
   1   4 -16       93.70       82.33     39.64 o 
   2   4 -16        6.74      -20.94     32.12 o 
   2   0 -15      533.45      539.47     38.14 o 
   4   0 -15       28.48       28.35     23.05 o 
   6   0 -15      103.03       74.63     36.42 o 
   0   1 -15       26.60       27.52     14.19 o 
   1   1 -15       90.52       86.76     12.35 o 
   2   1 -15        1.16        5.21     10.30 o 
   3   1 -15      263.61      266.88     22.81 o 
   4   1 -15      213.89      228.93     31.31 o 
   5   1 -15       29.33       27.43     18.05 o 
   1   2 -15      155.48      178.12     17.60 o 
   2   2 -15       95.71      134.19     18.37 o 
   3   2 -15      158.03      147.60     20.35 o 
   4   2 -15        7.92       16.00     13.68 o 
   5   2 -15      151.39      184.59     36.06 o 
   0   3 -15      402.80      368.38     43.56 o 
   1   3 -15       21.58       24.77     13.36 o 
   2   3 -15       51.88       61.01     15.69 o 
   3   3 -15       28.60       29.21     14.45 o 
   4   3 -15      137.93      173.94     22.55 o 
   5   3 -15        9.47       10.87     18.89 o 
   1   4 -15      104.52      109.37     24.11 o 
   2   4 -15      248.76      241.76     32.90 o 
   3   4 -15       59.85       55.34     17.82 o 
   4   4 -15        4.59       19.56     16.46 o 
   1   5 -15       84.69      124.65     45.19 o 
   2   5 -15        2.28      -15.72     20.33 o 
   3   5 -15      157.41      152.88     47.11 o 
   1   6 -15       28.75       10.79     22.79 o 
   2   6 -15      129.44      130.11     32.49 o 
   0   0 -14      633.02      764.53     48.88 o 
   2   0 -14       25.11       27.53     15.95 o 
   4   0 -14      669.46      805.58     43.74 o 
   6   0 -14       51.82       20.41     29.57 o 
   1   1 -14      266.21      278.32     20.29 o 
   2   1 -14      219.50      217.21     16.11 o 
   3   1 -14      114.94      125.95     16.54 o 
   4   1 -14       28.83       36.37     12.10 o 
   5   1 -14      141.14      121.25     18.41 o 
   6   1 -14       44.41       44.43     16.44 o 
   7   1 -14       31.74       17.66     15.88 o 
   0   2 -14      308.81      302.97     25.79 o 
   1   2 -14      158.80      164.72     14.55 o 
   2   2 -14       12.17       28.44     11.11 o 
   3   2 -14      359.96      374.73     29.76 o 
   4   2 -14       31.01       25.29     12.91 o 
   5   2 -14       81.16       86.06     16.48 o 
   6   2 -14       40.11       52.44     20.31 o 
   1   3 -14        2.75        2.83     10.60 o 
   2   3 -14      570.31      594.05     30.58 o 
   3   3 -14       15.71       21.01     12.60 o 
   4   3 -14        6.62       -4.59     11.71 o 
   5   3 -14        2.17        4.64     13.32 o 
   6   3 -14      370.96      419.93     36.93 o 
   0   4 -14      497.58      513.55     70.16 o 
   1   4 -14      341.40      382.50     33.44 o 
   2   4 -14       37.09        8.18     11.33 o 
   3   4 -14       71.84       58.47     15.52 o 
   4   4 -14      136.30      133.76     23.05 o 
   5   4 -14       95.53       73.38     19.13 o 
   6   4 -14       14.18       11.18     18.18 o 
   1   5 -14      486.43      541.90     35.58 o 
   2   5 -14       10.52        4.85     15.02 o 
   3   5 -14       65.66       80.17     21.95 o 
   4   5 -14       13.81       21.99     16.06 o 
   5   5 -14      193.23      206.61     24.69 o 
   0   6 -14      413.34      522.86     74.18 o 
   1   6 -14       43.46       11.30     24.02 o 
   2   6 -14       44.30       62.66     21.81 o 
   3   6 -14       15.32       43.20     26.10 o 
   4   6 -14      176.73      185.15     78.52 o 
   2   7 -14      114.38      157.49     45.73 o 
   2   0 -13     1260.16     1314.94     50.93 o 
   4   0 -13       54.12       58.79     15.10 o 
   6   0 -13      389.66      385.03     33.68 o 
   8   0 -13       29.68       31.40     38.12 o 
   0   1 -13      309.75      339.80     23.97 o 
   1   1 -13      488.25      510.07     21.36 o 
   2   1 -13        3.53       -7.97      7.97 o 
   3   1 -13      318.33      324.90     18.47 o 
   4   1 -13      313.21      267.13     18.80 o 
   5   1 -13      112.52      117.55     14.95 o 
   6   1 -13      112.07      101.78     15.23 o 
   7   1 -13      152.74      174.31     18.65 o 
   8   1 -13       84.80       98.39     20.66 o 
   1   2 -13      318.64      285.78     16.94 o 
   2   2 -13       87.14       73.78     10.11 o 
   3   2 -13      449.67      438.09     24.96 o 
   4   2 -13       15.76       10.97     11.56 o 
   5   2 -13      433.27      455.98     24.44 o 
   6   2 -13       72.78       63.10     14.13 o 
   7   2 -13      127.06      142.54     21.44 o 
   0   3 -13      549.70      614.82     34.00 o 
   1   3 -13      105.51       67.48     11.89 o 
   2   3 -13       68.36       53.07     11.62 o 
   3   3 -13       16.03       23.49     11.48 o 
   4   3 -13      700.53      675.73     34.33 o 
   5   3 -13        7.46        3.58     11.67 o 
   6   3 -13       31.90       46.16     13.26 o 
   7   3 -13       21.30       23.97     15.99 o 
   1   4 -13      291.77      308.06     21.81 o 
   2   4 -13      240.61      278.24     21.19 o 
   3   4 -13      155.76      175.49     18.21 o 
   4   4 -13       23.51       27.67     12.38 o 
   5   4 -13      137.84      145.84     20.88 o 
   6   4 -13      164.31      141.69     24.54 o 
   7   4 -13       58.64       53.54     28.94 o 
   0   5 -13       25.50       -8.59     25.06 o 
   1   5 -13      232.49      237.22     34.57 o 
   2   5 -13       11.52       37.85     16.75 o 
   3   5 -13      302.75      298.13     23.02 o 
   4   5 -13       28.81       18.55     13.00 o 
   5   5 -13      111.67       98.19     17.98 o 
   6   5 -13        6.45       -1.44     14.91 o 
   1   6 -13       31.87       56.30     28.86 o 
   2   6 -13      513.32      505.22     47.83 o 
   3   6 -13       19.35       20.89     16.89 o 
   4   6 -13       10.71        8.32     15.28 o 
   5   6 -13       32.90       17.02     14.80 o 
   0   7 -13      320.84      343.89     62.28 o 
   1   7 -13      124.02      117.40     43.85 o 
   2   7 -13        4.95       17.79     22.20 o 
   3   7 -13       59.77       41.20     25.72 o 
   4   7 -13      230.45      234.99     31.25 o 
   2   8 -13       19.33       31.23     33.65 o 
   3   8 -13      115.21      124.83     43.58 o 
   0   0 -12     2968.17     3002.88     79.57 o 
   2   0 -12       10.40       16.88     10.46 o 
   4   0 -12      687.07      743.66     38.14 o 
   6   0 -12      153.20      128.22     23.77 o 
   8   0 -12      236.21      277.68     31.45 o 
   1   1 -12      808.21      829.81     23.00 o 
   2   1 -12      428.83      422.36     22.95 o 
   3   1 -12      175.46      192.31     20.68 o 
   4   1 -12       25.78        6.94      8.05 o 
   5   1 -12      535.94      534.09     24.62 o 
   6   1 -12      284.41      261.54     19.72 o 
   7   1 -12       82.53       88.40     14.62 o 
   8   1 -12       13.63       -5.19     12.97 o 
   0   2 -12      508.26      557.93     37.77 o 
   1   2 -12      607.33      672.01     21.62 o 
   2   2 -12       35.19       30.57      7.69 o 
   3   2 -12      647.42      683.47     32.15 o 
   4   2 -12      269.89      295.07     25.25 o 
   5   2 -12      450.71      448.23     23.42 o 
   6   2 -12       10.17        2.08     10.33 o 
   7   2 -12      306.14      336.72     23.03 o 
   8   2 -12       36.02       21.61     14.41 o 
   1   3 -12      148.32      176.95     14.02 o 
   2   3 -12      690.77      751.66     28.65 o 
   3   3 -12        3.11       11.45      9.78 o 
   4   3 -12       28.11       25.61     12.91 o 
   5   3 -12       53.36       58.22     12.05 o 
   6   3 -12      669.94      676.95     31.50 o 
   7   3 -12        1.93        0.43     11.71 o 
   8   3 -12       33.16       64.39     17.82 o 
   0   4 -12      837.33      959.99     78.21 o 
   1   4 -12      213.70      252.31     21.48 o 
   2   4 -12      169.54      151.64     27.18 o 
   3   4 -12      388.21      452.11     25.12 o 
   4   4 -12      457.73      440.23     25.60 o 
   5   4 -12       74.75       67.91     14.53 o 
   6   4 -12        9.12        1.90     11.18 o 
   7   4 -12      229.18      197.07     19.53 o 
   8   4 -12       65.89       85.73     20.23 o 
   1   5 -12      731.66      703.17     70.96 o 
   2   5 -12      168.26      165.63     29.43 o 
   3   5 -12      234.81      240.26     19.97 o 
   4   5 -12        5.39        0.13     11.02 o 
   5   5 -12      340.66      350.30     24.82 o 
   6   5 -12       24.48       15.41     12.87 o 
   7   5 -12       54.21       65.37     16.56 o 
   0   6 -12     1196.56     1405.17     94.41 o 
   1   6 -12       92.55       58.97     31.59 o 
   2   6 -12       22.30       24.99     19.12 o 
   3   6 -12        4.82        7.00     15.11 o 
   4   6 -12      323.76      343.56     35.88 o 
   5   6 -12       19.27        7.30     12.96 o 
   6   6 -12       35.38       17.23     14.27 o 
   1   7 -12      145.41      158.48     40.80 o 
   2   7 -12      383.71      425.30     50.25 o 
   3   7 -12       84.44      107.36     26.95 o 
   4   7 -12        6.76       28.31     18.82 o 
   5   7 -12       73.11       66.50     21.41 o 
   6   7 -12      265.32      310.21     33.77 o 
   0   8 -12       47.64       40.36     34.27 o 
   1   8 -12      202.59      230.51     53.78 o 
   2   8 -12        8.46       23.32     23.18 o 
   3   8 -12      259.15      278.51     38.22 o 
   4   8 -12       27.11       12.15     23.46 o 
   1   9 -12       58.08       45.99     38.84 o 
   2   9 -12      250.95      261.05     38.48 o 
   2   0 -11     2325.78     2376.79     91.02 o 
   4   0 -11       16.69       11.41     13.34 o 
   6   0 -11     1377.15     1337.53     49.17 o 
   8   0 -11      105.71      135.02     23.65 o 
   0   1 -11     1508.82     1536.32     43.91 o 
   1   1 -11      984.20      952.01     22.72 o 
   2   1 -11       58.42       54.81      8.15 o 
   3   1 -11      461.87      469.21     18.57 o 
   4   1 -11      119.18      111.93     21.00 o 
   5   1 -11      212.63      247.95     17.37 o 
   6   1 -11       45.38       55.96     11.54 o 
   7   1 -11      351.36      356.77     22.51 o 
   8   1 -11       96.46       80.81     14.51 o 
   9   1 -11       38.45       39.27     16.27 o 
   1   2 -11     1073.64     1017.75     23.23 o 
   2   2 -11      507.45      513.13     24.38 o 
   3   2 -11      315.54      332.26     16.25 o 
   4   2 -11       24.64       29.52     11.93 o 
   5   2 -11     1068.19     1115.50     30.14 o 
   6   2 -11       36.02       40.37     11.08 o 
   7   2 -11      130.19      127.72     15.75 o 
   8   2 -11       19.14       21.41     11.78 o 
   9   2 -11      236.49      256.73     26.51 o 
   0   3 -11     1875.44     1924.34     67.45 o 
   1   3 -11       16.97        5.45      7.67 o 
   2   3 -11      166.52      197.14     16.34 o 
   3   3 -11       14.78       10.67     11.28 o 
   4   3 -11     2471.91     2513.26     43.58 o 
   5   3 -11       37.11       24.12      9.95 o 
   6   3 -11       51.51       26.36     12.30 o 
   7   3 -11       26.25       14.24     11.25 o 
   8   3 -11      329.41      356.44     24.14 o 
   9   3 -11       13.21       10.31     15.09 o 
   1   4 -11      708.51      697.81     31.92 o 
   2   4 -11      675.09      708.10     29.63 o 
   3   4 -11      482.98      533.80     25.16 o 
   4   4 -11       44.39       41.14     10.44 o 
   5   4 -11      423.84      427.09     22.61 o 
   6   4 -11      323.92      331.98     21.66 o 
   7   4 -11       92.62       65.38     14.26 o 
   8   4 -11       13.49        9.93     13.42 o 
   0   5 -11       86.79       68.90     29.53 o 
   1   5 -11      881.89      846.58     69.71 o 
   2   5 -11        4.22       -2.48      9.91 o 
   3   5 -11      734.26      754.17     28.80 o 
   4   5 -11       15.14       18.77     11.30 o 
   5   5 -11      225.74      186.11     16.55 o 
   6   5 -11        0.44        7.58     11.17 o 
   7   5 -11      260.25      286.10     21.72 o 
   8   5 -11       84.15       84.28     17.95 o 
   1   6 -11       68.97       47.52     28.81 o 
   2   6 -11     1304.62     1225.48     82.50 o 
   3   6 -11       72.96       68.91     17.49 o 
   4   6 -11        5.39        5.97     11.04 o 
   5   6 -11      118.68       95.16     15.93 o 
   6   6 -11      251.10      233.45     19.42 o 
   7   6 -11       23.13       24.30     13.73 o 
   1   7 -11      133.94      126.26     37.85 o 
   2   7 -11        2.97       -1.34     23.27 o 
   3   7 -11      127.51      120.08     40.54 o 
   4   7 -11      242.89      259.31     28.99 o 
   5   7 -11       23.79       21.68     12.97 o 
   6   7 -11       38.42       31.86     16.19 o 
   7   7 -11      145.36      143.75     25.86 o 
   1   8 -11      453.20      479.28     63.62 o 
   2   8 -11       19.59       40.00     30.34 o 
   3   8 -11      140.47      126.60     27.83 o 
   4   8 -11        1.80       -6.72     19.89 o 
   5   8 -11      194.31      127.34     43.94 o 
   6   8 -11       11.16        6.17     32.39 o 
   1   9 -11       74.76       69.26     35.70 o 
   2   9 -11       28.28        8.77     30.60 o 
   3   9 -11       87.57       68.37     34.99 o 
   1  10 -11       13.15       19.06     37.40 o 
   0   0 -10     6579.36     6504.45    107.51 o 
   2   0 -10      132.12      115.90     13.16 o 
   4   0 -10     1237.40     1311.18     42.06 o 
   6   0 -10      352.78      297.61     26.98 o 
   8   0 -10      818.96      794.98     44.13 o 
  10   0 -10      135.01      114.42     39.42 o 
   1   1 -10     1400.44     1367.50     23.52 o 
   2   1 -10     1244.60     1243.55     24.46 o 
   3   1 -10      645.35      633.71     19.35 o 
   4   1 -10       18.72        9.78      7.16 o 
   5   1 -10      920.19      921.24     26.31 o 
   6   1 -10     1112.28     1113.74     30.00 o 
   7   1 -10      109.15       91.08     13.35 o 
   8   1 -10       11.43        8.85     10.39 o 
   9   1 -10      290.19      284.63     22.39 o 
  10   1 -10       95.34      118.40     21.36 o 
   0   2 -10      233.81      221.93     19.56 o 
   1   2 -10     1845.87     1886.20     31.93 o 
   2   2 -10       15.38       17.60      6.86 o 
   3   2 -10      587.60      585.85     18.61 o 
   4   2 -10      985.13      944.83     26.59 o 
   5   2 -10      909.52      932.00     26.58 o 
   6   2 -10        1.52        4.31      8.77 o 
   7   2 -10      598.55      644.33     27.03 o 
   8   2 -10       95.70       89.97     14.08 o 
   9   2 -10       41.77       44.37     16.52 o 
  10   2 -10        8.15        4.71     15.91 o 
   1   3 -10      221.92      236.83     15.15 o 
   2   3 -10     1066.09     1071.92     22.83 o 
   3   3 -10      157.57      149.88     12.84 o 
   4   3 -10      275.53      278.91     17.13 o 
   5   3 -10      232.74      217.87     16.44 o 
   6   3 -10     1158.37     1241.25     38.97 o 
   7   3 -10        6.14       16.23     10.70 o 
   8   3 -10       47.10       33.26     12.23 o 
   9   3 -10        8.57       12.12     13.71 o 
   0   4 -10     1217.73     1207.23     51.78 o 
   1   4 -10      276.39      292.46     18.22 o 
   2   4 -10       12.91        2.88      8.72 o 
   3   4 -10     1690.45     1626.61     32.72 o 
   4   4 -10     1562.31     1611.03     33.79 o 
   5   4 -10      142.34      185.45     15.70 o 
   6   4 -10       19.28       30.71     11.21 o 
   7   4 -10      317.32      347.11     21.93 o 
   8   4 -10      176.95      166.37     17.40 o 
   9   4 -10       57.18       68.55     16.56 o 
   1   5 -10      720.24      731.41     30.32 o 
   2   5 -10      290.91      293.34     23.14 o 
   3   5 -10     1312.24     1373.35     38.08 o 
   4   5 -10        4.27       -2.07      9.67 o 
   5   5 -10      619.73      651.78     29.72 o 
   6   5 -10       56.67       42.22     12.32 o 
   7   5 -10      120.17      129.07     15.54 o 
   8   5 -10        3.25      -11.10     11.10 o 
   9   5 -10      250.32      262.91     27.39 o 
   1   6 -10       10.31       26.40     22.10 o 
   2   6 -10      109.20      111.25     20.92 o 
   3   6 -10       82.34       85.86     14.74 o 
   4   6 -10      575.21      593.75     27.30 o 
   5   6 -10       54.24       46.21     11.13 o 
   6   6 -10       49.34       57.74     12.83 o 
   7   6 -10       65.45       55.97     15.04 o 
   8   6 -10      316.81      301.67     70.34 o 
   1   7 -10      252.50      204.38     43.76 o 
   2   7 -10      896.86      975.82     76.60 o 
   3   7 -10      165.90      165.41     26.87 o 
   4   7 -10        7.87       -4.69     13.02 o 
   5   7 -10       72.27       59.71     14.43 o 
   6   7 -10      349.70      319.84     23.77 o 
   7   7 -10       31.33        9.83     15.88 o 
   1   8 -10      502.51      527.51     63.53 o 
   2   8 -10        2.26       22.64     27.65 o 
   3   8 -10      500.75      533.63     43.96 o 
   4   8 -10       24.03        7.52     25.59 o 
   5   8 -10      154.83      226.66     51.99 o 
   6   8 -10        9.92        8.80     20.86 o 
   1   9 -10       86.76      120.00     39.82 o 
   2   9 -10      456.36      504.33     64.07 o 
   5   9 -10       90.57      108.81     41.70 o 
   2   0  -9     5262.58     5337.02     80.48 o 
   4   0  -9      456.52      449.34     36.75 o 
   6   0  -9     3162.04     3077.77     68.21 o 
   8   0  -9      518.40      483.18     34.88 o 
  10   0  -9      441.67      497.94     48.46 o 
   0   1  -9     3462.65     3444.06     43.98 o 
   1   1  -9     1423.71     1399.24     22.43 o 
   2   1  -9      146.56      140.50     10.02 o 
   3   1  -9     1523.76     1535.39     29.15 o 
   4   1  -9      205.68      226.51     14.65 o 
   5   1  -9      738.26      728.62     23.54 o 
   6   1  -9       75.47       61.93     10.87 o 
   7   1  -9      840.44      826.82     30.91 o 
   8   1  -9       75.99       95.26     13.81 o 
   9   1  -9      115.13      118.48     18.79 o 
  10   1  -9       50.69       46.97     14.59 o 
   1   2  -9     3637.96     3562.62     42.03 o 
   2   2  -9      599.85      622.30     19.77 o 
   3   2  -9      741.73      700.13     18.65 o 
   4   2  -9       62.09       69.44      9.62 o 
   5   2  -9     1737.96     1741.46     34.80 o 
   6   2  -9       25.64       23.33      8.73 o 
   7   2  -9      329.11      308.39     19.87 o 
   8   2  -9       13.27       14.34     10.11 o 
   9   2  -9      428.66      488.53     35.29 o 
  10   2  -9       28.25       16.06     14.06 o 
   0   3  -9     4764.91     4803.84     85.83 o 
   1   3  -9      213.03      212.20     13.50 o 
   2   3  -9      323.08      334.64     13.50 o 
   3   3  -9       98.51       84.96     10.11 o 
   4   3  -9     3244.86     3087.59     52.51 o 
   5   3  -9       93.14       94.60     11.75 o 
   6   3  -9      101.13      104.29     12.49 o 
   7   3  -9       33.42       27.98     10.16 o 
   8   3  -9      698.61      718.99     29.01 o 
   9   3  -9        7.99        4.03     11.06 o 
  10   3  -9       39.86       39.16     16.52 o 
   1   4  -9      681.28      680.94     19.89 o 
   2   4  -9      575.95      594.22     29.54 o 
   3   4  -9      228.53      257.06     15.52 o 
   4   4  -9      415.87      416.34     19.30 o 
   5   4  -9     1101.61     1057.60     28.00 o 
   6   4  -9      515.66      509.25     23.27 o 
   7   4  -9      160.69      171.24     24.36 o 
   8   4  -9       28.90       33.69     11.85 o 
   9   4  -9      205.32      185.26     20.48 o 
  10   4  -9      112.08      109.87     20.76 o 
   0   5  -9       65.39       47.07     17.81 o 
   1   5  -9     1257.12     1266.91     61.10 o 
   2   5  -9       47.24       34.66     11.26 o 
   3   5  -9     1233.28     1178.27     30.34 o 
   4   5  -9       31.33       44.15     10.09 o 
   5   5  -9      384.14      407.86     20.65 o 
   6   5  -9        7.39        0.99      8.62 o 
   7   5  -9      598.00      626.91     27.02 o 
   8   5  -9       68.31       48.45     14.55 o 
   9   5  -9       56.30       64.63     21.47 o 
   1   6  -9      165.59      194.09     38.48 o 
   2   6  -9     3173.87     3270.97    191.50 o 
   3   6  -9       58.11       64.42     17.59 o 
   4   6  -9       31.26       23.48      9.79 o 
   5   6  -9      163.22      162.45     14.50 o 
   6   6  -9      757.25      801.55     28.79 o 
   7   6  -9       32.24       29.19     13.10 o 
   8   6  -9       57.40       51.75     19.10 o 
   9   6  -9       26.54       10.44     18.78 o 
   1   7  -9      252.58      234.09     41.88 o 
   2   7  -9       19.38       36.06     23.98 o 
   3   7  -9      279.36      255.09     23.95 o 
   4   7  -9      566.70      599.09     29.76 o 
   5   7  -9      158.50      162.59     15.69 o 
   6   7  -9      112.12      108.76     17.89 o 
   7   7  -9      246.79      219.88     23.57 o 
   8   7  -9      343.49      399.12     39.11 o 
   2   8  -9       60.04       42.15     25.59 o 
   3   8  -9      285.97      302.75     41.52 o 
   5   8  -9      305.20      280.19     28.48 o 
   6   8  -9        1.00        1.52     13.62 o 
   7   8  -9      110.13       96.30     19.70 o 
   2   9  -9       23.93       40.09     27.47 o 
   6   9  -9       16.91       24.51     31.01 o 
   0   0  -8     4284.37     3988.15     72.95 o 
   2   0  -8      245.79      280.59     18.93 o 
   4   0  -8     3078.32     3009.05     59.84 o 
   6   0  -8     1345.17     1267.12     41.86 o 
   8   0  -8     1305.23     1294.65     47.09 o 
  10   0  -8      131.47       88.37     22.19 o 
   1   1  -8     1977.94     1870.32     28.17 o 
   2   1  -8     2665.00     2651.91     35.65 o 
   3   1  -8     1653.10     1640.83     28.98 o 
   4   1  -8      111.72      112.66     10.58 o 
   5   1  -8     1690.92     1732.20     37.88 o 
   6   1  -8      703.05      738.92     24.44 o 
   7   1  -8      374.77      388.60     20.49 o 
   8   1  -8       98.60       71.56     12.23 o 
   9   1  -8      516.35      491.44     33.99 o 
  10   1  -8      179.12      151.53     17.90 o 
  11   1  -8       19.75       23.98     16.90 o 
   0   2  -8     2366.09     2338.57     46.18 o 
   1   2  -8     3259.02     3261.75     37.76 o 
   2   2  -8       66.72       57.34      6.88 o 
   3   2  -8     2207.64     2158.46     30.64 o 
   4   2  -8     1871.35     1831.43     36.47 o 
   5   2  -8      774.82      819.36     23.15 o 
   6   2  -8      213.67      190.73     14.94 o 
   7   2  -8     1273.35     1230.78     35.78 o 
   8   2  -8      203.67      216.43     18.23 o 
   9   2  -8      176.76      143.43     15.89 o 
  10   2  -8       23.76       21.81     12.75 o 
   1   3  -8      115.56      127.00      9.08 o 
   2   3  -8     5398.95     5304.19     49.01 o 
   3   3  -8       28.47       27.79      6.34 o 
   4   3  -8      399.94      429.34     18.10 o 
   5   3  -8      282.31      265.70     16.27 o 
   6   3  -8     1133.06     1173.45     29.44 o 
   7   3  -8       91.67       93.31     12.72 o 
   8   3  -8      115.76       93.59     13.64 o 
   9   3  -8       60.95       49.78     12.80 o 
  10   3  -8      398.02      438.56     38.89 o 
   0   4  -8     3398.99     3396.90     65.54 o 
   1   4  -8     1120.57     1106.33     21.58 o 
   2   4  -8      346.31      336.48     17.82 o 
   3   4  -8     2806.91     2714.72     42.78 o 
   4   4  -8     2497.22     2405.85     39.01 o 
   5   4  -8      101.28      106.02     11.95 o 
   6   4  -8       56.45       45.51     10.73 o 
   7   4  -8      514.32      538.85     34.08 o 
   8   4  -8      460.40      438.93     23.71 o 
   9   4  -8       87.24       65.64     15.34 o 
  10   4  -8       44.58       19.68     17.50 o 
   1   5  -8     1569.79     1563.59     42.26 o 
   2   5  -8      101.38       97.31     14.21 o 
   3   5  -8     2393.47     2423.60     41.02 o 
   4   5  -8      219.55      195.65     14.33 o 
   5   5  -8     1072.36     1077.70     31.15 o 
   6   5  -8      239.42      250.64     35.39 o 
   7   5  -8      248.65      290.69     22.10 o 
   8   5  -8        2.61       -4.27     10.84 o 
   9   5  -8      343.03      397.92     32.52 o 
  10   5  -8       29.13       10.48     20.92 o 
   1   6  -8      257.84      322.86     32.84 o 
   2   6  -8      282.12      261.26     36.38 o 
   3   6  -8      457.69      459.38     21.78 o 
   4   6  -8     1605.72     1680.73     59.71 o 
   5   6  -8       34.39       35.82     10.27 o 
   6   6  -8       50.04       55.41     11.49 o 
   7   6  -8       72.38       45.50     15.32 o 
   8   6  -8      470.89      449.50     31.22 o 
   9   6  -8        9.01       17.49     17.92 o 
   2   7  -8     1703.20     1677.92     85.90 o 
   3   7  -8      103.59      107.92     14.51 o 
   4   7  -8       65.36       62.97     12.29 o 
   5   7  -8      392.36      392.74     22.85 o 
   6   7  -8      647.75      619.69     35.88 o 
   7   7  -8       41.62       49.68     15.93 o 
   8   7  -8       50.78       41.81     17.04 o 
   2   8  -8       19.31       -8.86     19.06 o 
   3   8  -8      790.54      776.03     44.53 o 
   4   8  -8       14.89       25.22     16.99 o 
   5   8  -8      128.39      128.36     19.83 o 
   6   8  -8       36.74       33.27     13.96 o 
   7   8  -8      253.36      282.15     26.19 o 
   8   8  -8       13.17      -12.99     18.01 o 
   5   9  -8      224.97      194.36     42.42 o 
   6   9  -8      309.30      300.27     30.79 o 
   7   9  -8       13.74       34.35     16.63 o 
   2   0  -7    11040.60    10685.76    120.65 o 
   4   0  -7      895.68      881.97     30.14 o 
   6   0  -7     7947.89     7731.64    110.17 o 
   8   0  -7      352.05      255.02     25.37 o 
  10   0  -7      565.01      564.76     44.58 o 
   0   1  -7     1568.97     1604.96     34.77 o 
   1   1  -7     2285.52     2155.28     28.71 o 
   2   1  -7      183.67      182.51     10.55 o 
   3   1  -7     3046.86     3038.69     38.82 o 
   4   1  -7     1772.82     1752.22     30.14 o 
   5   1  -7     1332.17     1308.20     27.51 o 
   6   1  -7       14.35       14.47      8.15 o 
   7   1  -7     1267.66     1272.43     35.86 o 
   8   1  -7      311.70      326.60     19.67 o 
   9   1  -7       92.07       92.98     13.95 o 
  10   1  -7       44.54       52.88     13.28 o 
  11   1  -7      229.63      220.67     21.32 o 
   1   2  -7     4112.05     4104.97     45.62 o 
   2   2  -7      287.46      268.95     11.13 o 
   3   2  -7     2849.85     2807.32     43.46 o 
   4   2  -7      101.37       89.88      9.77 o 
   5   2  -7     1594.81     1536.04     29.98 o 
   6   2  -7      345.06      399.08     18.80 o 
   7   2  -7      290.92      302.56     19.00 o 
   8   2  -7       66.05       66.56     11.99 o 
   9   2  -7      841.46      876.12     35.83 o 
  10   2  -7       66.62       82.59     15.00 o 
  11   2  -7       26.74       -0.47     15.05 o 
   0   3  -7    10748.11    10462.91    136.38 o 
   1   3  -7      144.61      136.78      9.15 o 
   2   3  -7      554.30      517.80     14.90 o 
   3   3  -7      552.65      574.49     15.36 o 
   4   3  -7     3707.94     3704.92     46.56 o 
   5   3  -7       68.01       59.40      9.51 o 
   6   3  -7      210.70      200.49     18.18 o 
   7   3  -7      108.04      115.88     12.69 o 
   8   3  -7     1912.00     2029.67     40.95 o 
   9   3  -7        6.53       13.92     10.81 o 
  10   3  -7       74.16       74.56     15.93 o 
  11   3  -7        5.04        5.35     18.59 o 
   1   4  -7     2852.68     2829.53     34.70 o 
   2   4  -7     1745.95     1813.22     29.03 o 
   3   4  -7      853.13      826.25     25.83 o 
   4   4  -7       54.96       44.16      9.58 o 
   5   4  -7     1684.05     1650.80     32.19 o 
   6   4  -7     1269.72     1351.39     30.67 o 
   7   4  -7      326.88      379.75     20.50 o 
   8   4  -7      176.04      161.39     15.69 o 
   9   4  -7      493.20      522.03     28.65 o 
  10   4  -7      150.10      162.80     22.49 o 
   0   5  -7      136.73      147.98     16.64 o 
   1   5  -7     2141.18     2172.95     70.26 o 
   2   5  -7      321.46      331.88     23.74 o 
   3   5  -7     1642.28     1625.96     31.89 o 
   4   5  -7       39.72       38.62      8.82 o 
   5   5  -7     1399.49     1425.69     31.40 o 
   6   5  -7       11.39        7.68      8.16 o 
   7   5  -7     1269.59     1331.19     37.34 o 
   8   5  -7       21.45        7.40     12.98 o 
   9   5  -7       68.92       71.25     17.17 o 
  10   5  -7        3.39       12.74     19.29 o 
   1   6  -7      344.45      311.32     31.50 o 
   2   6  -7     2839.99     2781.57     45.86 o 
   3   6  -7       93.30       85.68     10.80 o 
   4   6  -7      197.90      146.19     13.63 o 
   5   6  -7      112.52       99.44     11.72 o 
   6   6  -7     1747.21     1817.67     43.19 o 
   7   6  -7       93.04       83.71     19.42 o 
   8   6  -7       38.51       36.81     14.64 o 
   9   6  -7       62.27       23.73     15.78 o 
  10   6  -7      238.92      260.01     58.50 o 
   2   7  -7       65.29       76.15     13.48 o 
   3   7  -7      482.67      490.13     20.40 o 
   4   7  -7     1185.91     1202.23     35.27 o 
   5   7  -7      425.19      450.49     29.27 o 
   6   7  -7       92.21       83.22     16.45 o 
   7   7  -7      144.24      148.57     19.85 o 
   8   7  -7      279.74      332.34     28.33 o 
   9   7  -7       12.62       -0.06     17.96 o 
   2   8  -7      142.27      164.65     34.63 o 
   3   8  -7      597.71      543.97     50.74 o 
   4   8  -7       80.11       63.58     20.72 o 
   5   8  -7      740.74      751.84     35.97 o 
   6   8  -7       15.84       26.00     13.68 o 
   7   8  -7      150.23      142.45     19.87 o 
   8   8  -7       13.64       -4.37     16.35 o 
   4   9  -7      545.79      559.54     58.16 o 
   5   9  -7      186.69      203.67     41.88 o 
   6   9  -7       48.38       43.79     24.88 o 
   7   9  -7      191.16      186.20     22.86 o 
   5  10  -7       76.93       43.22     30.78 o 
   6  10  -7      365.45      417.18     55.48 o 
   0   0  -6     2154.08     2009.45     64.61 o 
   2   0  -6     1068.87     1153.47     40.79 o 
   4   0  -6    14982.10    15367.10    161.93 o 
   6   0  -6     1164.30     1057.15     35.30 o 
   8   0  -6     1809.42     1788.67     51.87 o 
  10   0  -6      247.27      215.22     27.28 o 
   1   1  -6     2687.36     2543.18     37.96 o 
   2   1  -6    11299.24    11634.16     87.31 o 
   3   1  -6     3115.20     2970.03     36.50 o 
   4   1  -6      505.75      525.46     16.74 o 
   5   1  -6     2653.25     2619.36     37.67 o 
   6   1  -6      238.81      259.37     15.69 o 
   7   1  -6      795.95      763.90     24.43 o 
   8   1  -6       31.88       38.19      9.78 o 
   9   1  -6      773.02      803.96     28.63 o 
  10   1  -6      272.72      277.76     20.47 o 
  11   1  -6       25.74       12.85     12.88 o 
   0   2  -6     6006.04     5998.49    126.53 o 
   1   2  -6     4473.28     4519.00     46.61 o 
   2   2  -6        9.09       17.56      4.68 o 
   3   2  -6     8930.20     8997.35     75.32 o 
   4   2  -6      415.44      393.73     17.07 o 
   5   2  -6      567.18      574.26     19.17 o 
   6   2  -6      484.26      468.09     19.04 o 
   7   2  -6     1648.80     1656.20     35.87 o 
   8   2  -6      500.61      468.40     22.08 o 
   9   2  -6      391.97      383.02     22.09 o 
  10   2  -6       11.72        0.29     10.60 o 
  11   2  -6      330.78      329.35     26.23 o 
   1   3  -6      180.48      192.24      8.69 o 
   2   3  -6     9863.14     9738.15     82.04 o 
   3   3  -6      779.73      799.81     16.42 o 
   4   3  -6      103.67      109.41      9.96 o 
   5   3  -6       88.49       85.74      9.85 o 
   6   3  -6     1274.91     1259.95     28.32 o 
   7   3  -6       24.90       25.97      8.72 o 
   8   3  -6      323.63      296.20     18.87 o 
   9   3  -6      114.82       91.95     15.38 o 
  10   3  -6      581.60      596.87     39.80 o 
  11   3  -6        3.08       23.27     18.52 o 
   0   4  -6     2602.55     2435.90     49.04 o 
   1   4  -6     2657.45     2587.31     35.61 o 
   2   4  -6       19.29       17.78      7.86 o 
   3   4  -6     2011.68     1921.99     32.73 o 
   4   4  -6     1608.65     1533.74     38.19 o 
   5   4  -6      117.31      112.63     10.97 o 
   6   4  -6      185.09      216.13     15.02 o 
   7   4  -6     1591.95     1624.60     34.13 o 
   8   4  -6     1400.72     1419.72     33.95 o 
   9   4  -6      157.81      140.01     17.15 o 
  10   4  -6       29.95       16.99     17.37 o 
  11   4  -6      226.50      210.68     29.65 o 
   1   5  -6     2694.96     2657.03     36.62 o 
   2   5  -6      369.74      349.43     16.70 o 
   3   5  -6     1552.86     1535.29     35.53 o 
   4   5  -6      183.86      163.68     14.95 o 
   5   5  -6     2045.54     2083.91     35.67 o 
   6   5  -6      326.00      324.52     17.85 o 
   7   5  -6      749.41      701.51     27.76 o 
   8   5  -6       23.62        8.72     12.05 o 
   9   5  -6      524.19      528.97     32.77 o 
  10   5  -6       45.70       28.33     16.38 o 
   0   6  -6     4045.28     4209.69     95.66 o 
   1   6  -6      471.02      500.37     19.99 o 
   2   6  -6      128.05      123.30     12.58 o 
   3   6  -6      546.91      559.31     20.11 o 
   4   6  -6     3674.05     3603.30     50.82 o 
   5   6  -6        1.24       -0.74      7.15 o 
   6   6  -6      108.41      107.64     17.00 o 
   7   6  -6      202.22      197.60     20.35 o 
   8   6  -6      471.24      528.21     47.13 o 
   9   6  -6       47.57       26.55     15.35 o 
  10   6  -6       92.86       99.48     23.78 o 
   1   7  -6      535.62      580.04     40.98 o 
   2   7  -6     2494.24     2426.71     65.06 o 
   3   7  -6      288.90      276.00     16.24 o 
   4   7  -6      292.52      290.31     29.02 o 
   5   7  -6     1178.36     1106.42     48.04 o 
   6   7  -6     1183.43     1175.59     37.98 o 
   7   7  -6       69.76       69.78     15.95 o 
   8   7  -6       35.41       42.67     15.15 o 
   9   7  -6      110.93      138.50     21.54 o 
   2   8  -6        6.54        2.35     12.50 o 
   3   8  -6     1093.88     1050.50     43.62 o 
   4   8  -6       24.55       30.78     12.88 o 
   5   8  -6      472.12      437.37     29.15 o 
   6   8  -6       19.95       31.27     13.08 o 
   7   8  -6      291.80      290.47     25.41 o 
   8   8  -6        3.07      -12.67     12.67 o 
   9   8  -6       93.01       84.75     38.71 o 
   3   9  -6      320.65      371.81     45.99 o 
   4   9  -6        9.62       17.63     23.53 o 
   5   9  -6      382.14      393.62     36.77 o 
   6   9  -6      346.00      399.29     27.58 o 
   7   9  -6       20.80       24.67     14.35 o 
   8   9  -6       38.06       38.12     19.82 o 
   3  10  -6       65.66       81.52     28.90 o 
   4  10  -6      673.99      654.49     62.55 o 
   5  10  -6       33.34       12.71     23.89 o 
   6  10  -6       35.92       17.18     29.35 o 
   7  10  -6      133.68      130.02     35.81 o 
   4  11  -6        5.00       -9.66     24.52 o 
   5  11  -6      323.64      347.47     55.57 o 
   2   0  -5    14955.54    14533.98    235.59 o 
   4   0  -5     6862.06     7200.30    112.07 o 
   6   0  -5     5225.00     5081.08     80.16 o 
   8   0  -5      341.73      318.47     26.06 o 
  10   0  -5      570.73      590.76     38.13 o 
  12   0  -5      169.94      200.27     47.60 o 
   0   1  -5      157.65      214.31     14.24 o 
   1   1  -5     4015.78     3915.49     65.37 o 
   2   1  -5       10.45       26.20      5.61 o 
   3   1  -5     6267.43     6120.74     55.25 o 
   4   1  -5     2239.48     2298.53     31.95 o 
   5   1  -5     1764.49     1739.09     29.13 o 
   6   1  -5       41.31       31.66      7.68 o 
   7   1  -5     2105.92     1980.72     35.61 o 
   8   1  -5      625.43      611.04     26.79 o 
   9   1  -5      212.26      234.32     17.60 o 
  10   1  -5       40.59       36.56     12.10 o 
  11   1  -5      307.04      337.88     23.54 o 
  12   1  -5      165.90      179.70     26.29 o 
   1   2  -5     5250.81     5347.35     51.65 o 
   2   2  -5     2058.90     2147.70     29.80 o 
   3   2  -5     6940.48     7036.15     68.20 o 
   4   2  -5       11.04        8.60      4.98 o 
   5   2  -5     2865.13     2764.73     38.03 o 
   6   2  -5     1465.13     1461.83     41.82 o 
   7   2  -5      667.18      677.52     27.77 o 
   8   2  -5       77.10       68.88     11.05 o 
   9   2  -5     1348.61     1415.11     34.42 o 
  10   2  -5      117.12      149.29     18.95 o 
  11   2  -5       68.51       87.53     17.23 o 
   0   3  -5    26659.10    26479.59    403.30 o 
   1   3  -5      224.08      239.65      8.86 o 
   2   3  -5      145.66      155.71      8.68 o 
   3   3  -5     1525.03     1599.78     23.28 o 
   4   3  -5     4843.38     4681.36     49.94 o 
   5   3  -5       22.63       16.05      6.56 o 
   6   3  -5      241.17      250.13     14.83 o 
   7   3  -5      337.82      334.99     17.70 o 
   8   3  -5     2147.65     2145.95     40.06 o 
   9   3  -5       45.15       38.52     12.22 o 
  10   3  -5      144.73      156.58     18.71 o 
  11   3  -5        4.06        5.46     14.79 o 
   1   4  -5     6990.42     6961.89     66.25 o 
   2   4  -5     6216.15     6291.16     50.79 o 
   3   4  -5      831.28      857.68     20.85 o 
   4   4  -5      187.61      178.04     11.37 o 
   5   4  -5     1886.86     1837.16     31.60 o 
   6   4  -5     1217.18     1190.33     28.99 o 
   7   4  -5       63.13       76.12     11.14 o 
   8   4  -5      225.71      212.52     18.33 o 
   9   4  -5      670.11      679.07     34.18 o 
  10   4  -5      169.16      137.99     22.56 o 
  11   4  -5       46.31       34.93     19.53 o 
   0   5  -5      279.51      267.47     16.23 o 
   1   5  -5     2977.33     2906.03     37.26 o 
   2   5  -5       89.98      102.98     10.60 o 
   3   5  -5     3048.04     3065.90     41.61 o 
   4   5  -5      412.24      419.84     17.56 o 
   5   5  -5     2059.22     2027.65     35.36 o 
   6   5  -5       24.19       31.49      8.55 o 
   7   5  -5     1752.41     1656.52     43.89 o 
   8   5  -5       29.63       37.98     13.20 o 
   9   5  -5       65.03       60.84     15.56 o 
  10   5  -5       13.79        4.82     14.21 o 
  11   5  -5      281.31      284.17     33.11 o 
   1   6  -5      840.57      869.77     38.91 o 
   2   6  -5     3350.98     3276.66     56.44 o 
   3   6  -5      251.75      225.73     13.87 o 
   4   6  -5      166.40      148.92     12.68 o 
   5   6  -5       98.04       97.62     11.92 o 
   6   6  -5     3352.53     3282.53     62.99 o 
   7   6  -5       85.36       90.86     20.45 o 
   8   6  -5       60.48       59.09     15.34 o 
   9   6  -5       94.06       90.13     27.32 o 
  10   6  -5      466.44      485.68     51.52 o 
   0   7  -5     2706.94     2709.49     83.22 o 
   1   7  -5      635.08      652.65     52.08 o 
   2   7  -5      159.74      165.08     15.68 o 
   3   7  -5      729.10      763.43     28.52 o 
   4   7  -5     2370.02     2285.96     51.99 o 
   5   7  -5      269.77      284.87     23.78 o 
   6   7  -5       50.85       24.56     11.62 o 
   7   7  -5      167.20      181.44     20.36 o 
   8   7  -5      359.88      387.40     29.01 o 
   9   7  -5       37.39        7.54     14.98 o 
  10   7  -5       54.36       63.02     21.69 o 
   1   8  -5     1369.02     1469.33     66.84 o 
   2   8  -5        3.14        4.38     17.27 o 
   3   8  -5      521.24      554.04     34.04 o 
   4   8  -5      153.88      128.58     20.50 o 
   5   8  -5     1390.31     1318.77     43.12 o 
   6   8  -5       88.60      109.89     18.93 o 
   7   8  -5      139.71      154.89     19.50 o 
   8   8  -5        5.83        1.72     14.02 o 
   9   8  -5      299.70      283.24     31.59 o 
   1   9  -5      223.43      187.47     32.04 o 
   2   9  -5       74.15       91.72     27.74 o 
   3   9  -5      433.79      444.56     49.13 o 
   4   9  -5      689.97      756.64     44.12 o 
   5   9  -5       82.38       54.68     19.43 o 
   6   9  -5       75.24       73.39     15.71 o 
   7   9  -5      169.99      174.25     20.89 o 
   8   9  -5      267.46      254.82     37.32 o 
   2  10  -5      713.57      781.11     61.74 o 
   3  10  -5      127.90      149.44     34.63 o 
   4  10  -5       29.17       42.50     25.59 o 
   5  10  -5      107.88      111.23     34.90 o 
   6  10  -5      618.87      636.46     47.47 o 
   7  10  -5       25.09       11.35     14.47 o 
   3  11  -5      358.23      374.49     52.35 o 
   4  11  -5       33.74       79.82     32.48 o 
   5  11  -5      172.93      173.06     42.95 o 
   6  11  -5        9.59       23.53     31.23 o 
   4  12  -5        1.25       39.37     30.42 o 
   0   0  -4     2946.35     2296.43     60.85 o 
   2   0  -4     2739.99     3019.45     85.88 o 
   4   0  -4    27385.41    26957.78    275.37 o 
   6   0  -4      687.21      683.87     30.99 o 
   8   0  -4     3494.32     3420.81     89.92 o 
  10   0  -4      262.94      270.89     40.27 o 
  12   0  -4      285.90      247.03     38.20 o 
   1   1  -4     4321.16     4094.41     90.96 o 
   2   1  -4     5819.46     5833.04     62.29 o 
   3   1  -4     6628.03     6661.43     56.24 o 
   4   1  -4     2035.72     2168.02     29.52 o 
   5   1  -4     2740.72     2539.32     34.70 o 
   6   1  -4     1048.13      929.42     22.17 o 
   7   1  -4      845.45      809.25     22.58 o 
   8   1  -4       94.49       75.02     12.07 o 
   9   1  -4     1129.31     1153.86     30.41 o 
  10   1  -4      543.04      579.50     25.99 o 
  11   1  -4       21.92       14.56     13.22 o 
  12   1  -4       44.54       33.74     16.05 o 
   0   2  -4     5807.91     5819.22     79.27 o 
   1   2  -4     5888.28     6127.17     80.50 o 
   2   2  -4      496.30      543.84     14.51 o 
   3   2  -4    11637.13    11861.47     86.91 o 
   4   2  -4      273.91      245.91     11.66 o 
   5   2  -4     1044.12     1018.84     21.71 o 
   6   2  -4      267.96      267.13     15.30 o 
   7   2  -4     2331.52     2247.63     37.13 o 
   8   2  -4      693.41      709.70     29.46 o 
   9   2  -4      271.66      248.85     17.67 o 
  10   2  -4       31.16       25.99     12.16 o 
  11   2  -4      546.23      583.18     46.28 o 
  12   2  -4       48.31       27.38     20.23 o 
   1   3  -4      760.22      849.23     21.95 o 
   2   3  -4    14473.41    14456.33    106.60 o 
   3   3  -4     1137.77     1226.58     22.87 o 
   4   3  -4       38.01       41.06      6.42 o 
   5   3  -4       98.13      105.53      9.34 o 
   6   3  -4     4747.57     4745.09     53.93 o 
   7   3  -4       10.98        5.37      7.50 o 
   8   3  -4      696.16      718.35     24.59 o 
   9   3  -4      129.96      126.48     16.77 o 
  10   3  -4      752.13      802.39     37.35 o 
  11   3  -4        0.93       34.46     16.08 o 
   0   4  -4     3465.66     3305.18     73.82 o 
   1   4  -4     8109.72     8328.68     73.13 o 
   2   4  -4      344.87      358.93     11.91 o 
   3   4  -4     1558.05     1445.14     25.63 o 
   4   4  -4     2608.97     2601.74     42.90 o 
   5   4  -4     1262.70     1239.62     25.00 o 
   6   4  -4       94.13       82.93      9.98 o 
   7   4  -4     2393.76     2321.38     38.90 o 
   8   4  -4     1841.09     1814.74     98.74 o 
   9   4  -4       63.68       43.10     14.26 o 
  10   4  -4       73.26       69.57     16.66 o 
  11   4  -4      267.24      291.03     31.80 o 
   1   5  -4     4282.15     4195.43     45.47 o 
   2   5  -4       14.60       18.59      6.41 o 
   3   5  -4     2190.07     2117.83     35.57 o 
   4   5  -4      459.09      445.51     17.59 o 
   5   5  -4     2625.15     2577.74     37.40 o 
   6   5  -4      198.87      192.93     17.06 o 
   7   5  -4     1194.94     1095.44     34.94 o 
   8   5  -4       42.91       19.70     14.08 o 
   9   5  -4      901.04      915.96     58.66 o 
  10   5  -4       59.82       42.33     16.54 o 
  11   5  -4       37.80       46.94     21.27 o 
   0   6  -4     6313.73     6347.37     89.69 o 
   1   6  -4      523.78      526.84     16.56 o 
   2   6  -4      457.53      473.87     16.84 o 
   3   6  -4      385.69      383.49     25.58 o 
   4   6  -4     4498.83     4462.81     54.24 o 
   5   6  -4      183.58      166.38     18.78 o 
   6   6  -4      191.18      181.02     18.06 o 
   7   6  -4      393.38      353.55     24.60 o 
   8   6  -4      791.54      802.11     35.67 o 
   9   6  -4       46.41       39.69     15.63 o 
  10   6  -4       93.89       97.74     19.72 o 
   1   7  -4     1046.64      997.49     28.01 o 
   2   7  -4     3158.58     3194.31     54.00 o 
   3   7  -4      692.49      686.23     23.21 o 
   4   7  -4      112.79      125.83     16.56 o 
   5   7  -4      999.96     1007.25     36.62 o 
   6   7  -4     1424.27     1406.27     49.53 o 
   7   7  -4       83.80       87.20     16.03 o 
   8   7  -4       65.23       38.06     14.15 o 
   9   7  -4      129.77      127.76     19.75 o 
  10   7  -4      189.84      215.54     29.11 o 
   0   8  -4       39.72       29.08     17.09 o 
   1   8  -4     1363.58     1432.73     66.67 o 
   2   8  -4      118.36      139.34     19.12 o 
   3   8  -4     1216.18     1212.03     45.91 o 
   4   8  -4       27.84       20.50     15.40 o 
   5   8  -4     1219.14     1162.82     39.90 o 
   6   8  -4       51.53       50.31     13.76 o 
   7   8  -4      650.85      647.27     32.89 o 
   8   8  -4        2.76        2.66     12.63 o 
   9   8  -4       98.52       98.23     21.77 o 
   1   9  -4      349.77      393.46     42.86 o 
   2   9  -4     1437.62     1444.81     74.27 o 
   3   9  -4      365.73      421.29     47.43 o 
   4   9  -4      214.00      194.04     26.38 o 
   5   9  -4      549.97      517.58     31.15 o 
   6   9  -4      543.71      510.83     33.12 o 
   7   9  -4       58.68       40.95     17.14 o 
   8   9  -4       51.52       47.39     18.20 o 
   1  10  -4      220.24      244.92     39.55 o 
   2  10  -4       30.57       40.45     24.34 o 
   3  10  -4      164.02      161.34     36.60 o 
   4  10  -4      878.01      947.19     69.53 o 
   5  10  -4       86.96       98.70     33.65 o 
   6  10  -4       41.07       42.37     20.35 o 
   7  10  -4       91.96       63.61     16.82 o 
   2  11  -4        5.76      -14.05     22.01 o 
   3  11  -4      260.06      256.10     45.28 o 
   4  11  -4       14.84      -15.30     21.12 o 
   5  11  -4      479.82      513.46     63.71 o 
   6  11  -4        8.95       11.90     27.56 o 
   3  12  -4      106.49      120.36     37.31 o 
   4  12  -4      209.99      128.95     39.64 o 
   2   0  -3    63263.67    65012.33    920.08 o 
   4   0  -3     7631.63     8477.46     96.79 o 
   6   0  -3     4136.23     3818.83     64.61 o 
   8   0  -3      447.96      486.22     28.85 o 
  10   0  -3      828.87      939.27     43.06 o 
  12   0  -3      227.49      219.63     75.03 o 
   0   1  -3    16399.92    17181.97    189.35 o 
   1   1  -3     5135.95     4981.46     69.69 o 
   2   1  -3     1477.10     1582.99     74.00 o 
   3   1  -3     8151.20     8164.07     68.94 o 
   4   1  -3     6793.75     6866.74     58.92 o 
   5   1  -3     1480.88     1412.72     30.32 o 
   6   1  -3      496.84      521.21     17.30 o 
   7   1  -3     2657.15     2543.89     38.61 o 
   8   1  -3     1141.15     1151.45     27.60 o 
   9   1  -3      344.83      376.28     26.43 o 
  10   1  -3      242.20      232.14     18.32 o 
  11   1  -3      459.59      514.32     28.89 o 
  12   1  -3      162.63      161.51     25.48 o 
   1   2  -3     9789.58    10140.24     94.33 o 
   2   2  -3     1927.54     1953.53     28.42 o 
   3   2  -3     5121.13     5279.39     50.79 o 
   4   2  -3       22.68       22.43      5.29 o 
   5   2  -3     5560.01     5404.93     53.47 o 
   6   2  -3     1280.28     1307.18     25.59 o 
   7   2  -3     1085.14     1046.42     25.13 o 
   8   2  -3       59.37       49.01      9.72 o 
   9   2  -3     1375.62     1335.58     32.19 o 
  10   2  -3      300.46      288.50     21.56 o 
  11   2  -3       82.73       46.88     16.51 o 
  12   2  -3       15.80       16.24     19.04 o 
   0   3  -3    16633.17    16201.99    248.05 o 
   1   3  -3     2240.19     2486.88     38.25 o 
   2   3  -3     5513.11     6042.94     60.24 o 
   3   3  -3      589.74      593.31     15.37 o 
   4   3  -3     6531.91     6282.43     56.57 o 
   5   3  -3       65.65       60.76      7.34 o 
   6   3  -3      320.15      322.27     14.91 o 
   7   3  -3      128.01      141.20     12.20 o 
   8   3  -3     1830.52     1775.67     34.61 o 
   9   3  -3       20.58        8.60     10.19 o 
  10   3  -3      199.09      209.31     22.44 o 
  11   3  -3       26.25       24.07     15.71 o 
  12   3  -3      337.62      421.09     45.35 o 
   1   4  -3     7049.88     7078.60     94.97 o 
   2   4  -3     6792.44     6778.07     68.03 o 
   3   4  -3     1879.23     1856.33     28.31 o 
   4   4  -3      784.83      756.20     24.77 o 
   5   4  -3     4197.65     4237.71     51.07 o 
   6   4  -3     1727.31     1717.68     30.24 o 
   7   4  -3      346.21      304.87     18.27 o 
   8   4  -3       41.42       19.98     11.61 o 
   9   4  -3      836.41      899.41     36.55 o 
  10   4  -3      559.91      588.31     33.45 o 
  11   4  -3       39.91       49.10     16.94 o 
   0   5  -3     1760.83     1762.83     37.07 o 
   1   5  -3     3054.92     2822.15     30.74 o 
   2   5  -3     1418.35     1504.84     27.89 o 
   3   5  -3     5293.11     5220.46     47.18 o 
   4   5  -3      521.97      519.80     27.75 o 
   5   5  -3     1353.78     1359.43     25.86 o 
   6   5  -3        7.49       10.91     10.11 o 
   7   5  -3     2102.02     2057.32     47.05 o 
   8   5  -3       28.08       51.21     13.61 o 
   9   5  -3      382.42      362.31     33.53 o 
  10   5  -3       14.13        2.90     12.88 o 
  11   5  -3      423.40      468.42     52.25 o 
   1   6  -3     1024.71     1084.11     26.85 o 
   2   6  -3     5874.59     5714.85     68.95 o 
   3   6  -3      254.29      248.87     12.94 o 
   4   6  -3      130.75      123.03     34.31 o 
   5   6  -3      323.55      330.59     23.62 o 
   6   6  -3     2545.06     2522.12     51.21 o 
   7   6  -3       35.61       16.28     11.06 o 
   8   6  -3      247.02      260.93     23.26 o 
   9   6  -3      116.35      147.18     19.73 o 
  10   6  -3      437.15      481.59     36.91 o 
  11   6  -3        6.91       -3.96     20.65 o 
   0   7  -3     5343.95     5223.54    127.25 o 
   1   7  -3     1209.95     1167.73     30.45 o 
   2   7  -3      325.90      321.93     15.88 o 
   3   7  -3     1359.63     1308.60     36.30 o 
   4   7  -3     3033.87     3024.91     58.91 o 
   5   7  -3      340.96      357.09     24.90 o 
   6   7  -3      120.17      108.69     15.51 o 
   7   7  -3      464.90      446.79     28.70 o 
   8   7  -3      586.48      659.59     33.46 o 
   9   7  -3       57.40       74.47     17.35 o 
  10   7  -3       60.73       37.91     23.02 o 
   1   8  -3     1987.73     1979.13     93.56 o 
   2   8  -3      144.90      134.67     18.96 o 
   3   8  -3     1456.44     1427.75     38.82 o 
   4   8  -3       28.37       26.94     11.69 o 
   5   8  -3     1508.08     1422.62     43.84 o 
   6   8  -3       61.18       79.43     14.25 o 
   7   8  -3      364.65      407.15     27.70 o 
   8   8  -3        1.94       -3.09     12.49 o 
   9   8  -3      397.74      504.34     82.18 o 
   0   9  -3     1930.17     2032.00     82.15 o 
   1   9  -3      825.88      714.89     35.46 o 
   2   9  -3       75.09      130.29     29.17 o 
   3   9  -3      815.76      801.45     39.38 o 
   4   9  -3     1172.12     1225.39     40.12 o 
   5   9  -3       58.98       67.68     15.74 o 
   6   9  -3       55.88       60.04     16.31 o 
   7   9  -3      149.28      157.55     19.99 o 
   8   9  -3      400.40      411.14     30.39 o 
   9   9  -3       10.22       31.59     22.71 o 
   1  10  -3      207.50      305.68     43.04 o 
   2  10  -3     1174.06     1119.54     70.60 o 
   3  10  -3       78.09      121.34     33.20 o 
   4  10  -3       31.17       43.31     26.13 o 
   5  10  -3      192.40      194.14     28.81 o 
   6  10  -3      600.09      594.25     40.62 o 
   7  10  -3       15.34        0.74     13.57 o 
   8  10  -3       25.59       31.21     22.87 o 
   1  11  -3      611.15      702.90     61.39 o 
   2  11  -3        6.68       12.26     22.19 o 
   3  11  -3      502.71      482.41     57.72 o 
   4  11  -3       28.58       24.16     26.58 o 
   5  11  -3      195.27      205.28     43.31 o 
   6  11  -3        2.43        6.44     29.98 o 
   2  12  -3      303.77      376.55     53.42 o 
   3  12  -3      103.89      101.56     35.61 o 
   4  12  -3       12.48       40.72     29.17 o 
   5  12  -3      123.17       99.24     38.75 o 
   0   0  -2    84859.10    87389.66   2006.37 o 
   2   0  -2    23875.47    27006.12    398.83 o 
   4   0  -2    12129.94    12081.54    123.00 o 
   6   0  -2     1027.15     1053.39     54.29 o 
   8   0  -2     2825.56     2772.34     60.06 o 
  10   0  -2      241.12      217.27     49.82 o 
  12   0  -2      457.45      472.77    107.56 o 
   1   1  -2    10750.47    11104.88    109.02 o 
   2   1  -2     1241.60     1527.67     43.22 o 
   3   1  -2     5101.56     5118.14     56.86 o 
   4   1  -2      221.50      223.25      9.82 o 
   5   1  -2     4753.04     4524.28     46.16 o 
   6   1  -2     2833.72     2732.70     36.50 o 
   7   1  -2      913.20      903.78     22.69 o 
   8   1  -2      248.88      245.49     15.82 o 
   9   1  -2     1304.83     1340.09     42.54 o 
  10   1  -2      478.97      493.38     23.44 o 
  11   1  -2       96.33       87.44     19.48 o 
  12   1  -2       60.61       40.02     17.09 o 
   0   2  -2     1758.05     1598.10     36.15 o 
   1   2  -2    12277.11    12706.27    288.90 o 
   2   2  -2     1513.08     1679.47     34.76 o 
   3   2  -2     8258.65     8174.89     69.08 o 
   4   2  -2     2775.32     2716.23     34.50 o 
   5   2  -2     3672.27     3604.36     44.03 o 
   6   2  -2      162.36      171.42     13.46 o 
   7   2  -2     3792.09     3732.57     47.11 o 
   8   2  -2      392.91      362.28     17.79 o 
   9   2  -2      382.62      363.39     19.32 o 
  10   2  -2      155.83      145.15     16.64 o 
  11   2  -2      761.82      793.16     37.48 o 
  12   2  -2       86.43       75.58     19.68 o 
   1   3  -2     2610.81     2893.60     67.43 o 
   2   3  -2    20635.74    20547.25    247.43 o 
   3   3  -2     1087.12     1139.68     22.77 o 
   4   3  -2      292.54      302.82     13.62 o 
   5   3  -2      856.43      847.87     18.71 o 
   6   3  -2     8836.21     8838.20     79.46 o 
   7   3  -2      129.02      127.53     11.48 o 
   8   3  -2      211.93      185.86     15.99 o 
   9   3  -2      113.38      139.06     32.72 o 
  10   3  -2      882.84      874.37     37.07 o 
  11   3  -2       14.38        0.37     13.50 o 
  12   3  -2      113.18       80.63     28.40 o 
   0   4  -2     7538.89     7464.40    128.95 o 
   1   4  -2     6227.46     6290.19     65.60 o 
   2   4  -2      829.89      905.86     23.11 o 
   3   4  -2     5776.82     6048.47     64.21 o 
   4   4  -2     3891.47     3792.77     43.52 o 
   5   4  -2     2376.82     2453.24     33.17 o 
   6   4  -2      164.82      168.58     11.97 o 
   7   4  -2     1395.28     1334.61     78.47 o 
   8   4  -2      554.26      566.02     29.29 o 
   9   4  -2       12.32       12.65     11.45 o 
  10   4  -2      147.27      126.98     18.63 o 
  11   4  -2      224.91      272.35     26.22 o 
   1   5  -2     5796.71     5839.74     50.65 o 
   2   5  -2      115.06      102.08     17.38 o 
   3   5  -2     2516.03     2378.98     28.46 o 
   4   5  -2      519.92      534.77     24.80 o 
   5   5  -2     3436.66     3449.30     55.29 o 
   6   5  -2       37.35       36.51     10.81 o 
   7   5  -2      542.57      562.76     27.00 o 
   8   5  -2        2.10        9.57     10.52 o 
   9   5  -2     1406.32     1503.92     44.29 o 
  10   5  -2       45.85       52.84     16.43 o 
  11   5  -2      118.84      120.54     29.36 o 
   0   6  -2    10632.78    10797.73    135.06 o 
   1   6  -2      989.41     1021.63     18.23 o 
   2   6  -2      841.73      859.36     21.95 o 
   3   6  -2      467.41      463.03     17.80 o 
   4   6  -2     5464.30     5383.80     81.65 o 
   5   6  -2      666.39      646.79     29.79 o 
   6   6  -2      200.38      192.06     17.79 o 
   7   6  -2      129.29      124.98     15.96 o 
   8   6  -2     1858.79     1950.16     49.32 o 
   9   6  -2        4.60       15.35     13.13 o 
  10   6  -2       99.94      105.50     22.98 o 
  11   6  -2       34.00       28.31     23.11 o 
   1   7  -2     1740.77     1683.79     30.85 o 
   2   7  -2     4237.33     4157.93     54.49 o 
   3   7  -2      663.29      691.59     22.04 o 
   4   7  -2       27.89        7.27     12.53 o 
   5   7  -2      413.31      379.38     25.57 o 
   6   7  -2     1321.92     1285.81     37.15 o 
   7   7  -2      155.73      181.12     19.09 o 
   8   7  -2      118.10      123.60     18.27 o 
   9   7  -2      185.05      254.44     51.45 o 
  10   7  -2      279.52      292.15     42.91 o 
   0   8  -2      307.02      384.24     38.48 o 
   1   8  -2     1055.48     1070.61     31.21 o 
   2   8  -2      105.38      113.32     17.52 o 
   3   8  -2     1512.99     1483.92     33.91 o 
   4   8  -2       15.36       21.23     10.68 o 
   5   8  -2      781.71      683.93     33.27 o 
   6   8  -2       38.25       24.27     20.15 o 
   7   8  -2     1389.64     1424.26     43.01 o 
   8   8  -2       16.09        4.80     15.42 o 
   9   8  -2      102.19       69.44     21.10 o 
   1   9  -2      879.41      815.81     81.61 o 
   2   9  -2     1723.18     1708.93     55.36 o 
   3   9  -2      375.20      414.74     31.74 o 
   4   9  -2      361.46      382.90     39.00 o 
   5   9  -2      319.05      267.50     27.93 o 
   6   9  -2     1073.84     1113.40     42.56 o 
   7   9  -2       78.94       60.06     18.49 o 
   8   9  -2       71.73       90.23     27.03 o 
   9   9  -2       65.85       64.38     25.49 o 
   0  10  -2     1519.72     1508.08     76.42 o 
   1  10  -2      298.79      304.68     29.34 o 
   2  10  -2       62.47       43.49     23.27 o 
   3  10  -2      373.15      369.84     49.13 o 
   4  10  -2     1027.51     1046.90     48.68 o 
   5  10  -2       75.61       82.60     20.35 o 
   6  10  -2       24.78       23.13     14.91 o 
   7  10  -2       38.06       42.37     17.66 o 
   8  10  -2      308.66      303.55     38.36 o 
   1  11  -2      744.33      728.73     94.09 o 
   2  11  -2       33.12       21.03     23.44 o 
   3  11  -2      488.76      457.62     57.45 o 
   4  11  -2       21.37        5.28     23.62 o 
   5  11  -2      540.69      631.22     69.98 o 
   6  11  -2        9.04       20.64     19.82 o 
   7  11  -2       85.30       74.44     19.61 o 
   0  12  -2      354.79      275.61     46.71 o 
   1  12  -2      110.90       99.51     33.02 o 
   2  12  -2        0.57      -16.91     19.60 o 
   3  12  -2      138.50      118.03     36.87 o 
   4  12  -2      173.21      123.94     40.00 o 
   5  12  -2       62.13       11.54     27.92 o 
   1  13  -2       15.88        7.52     26.13 o 
   2  13  -2      599.56      604.46     68.54 o 
   2   0  -1    22021.07    22439.12    331.27 o 
   4   0  -1      227.45      234.51     13.75 o 
   6   0  -1     5847.23     5467.85     77.43 o 
   8   0  -1     1069.19     1053.15     36.31 o 
  10   0  -1     1440.95     1397.02     47.81 o 
  12   0  -1      121.02      146.72     30.09 o 
   0   1  -1     4765.23     5096.48     80.09 o 
   1   1  -1    11851.17    12758.16    113.52 o 
   2   1  -1     3083.65     3463.93     41.93 o 
   3   1  -1     4086.03     3812.74     42.64 o 
   4   1  -1     4417.57     4358.59     40.94 o 
   5   1  -1     2782.10     2866.71     34.19 o 
   6   1  -1      802.52      868.54     31.60 o 
   7   1  -1     2584.50     2554.38     33.35 o 
   8   1  -1     2177.20     2236.54     37.10 o 
   9   1  -1      236.60      244.56     26.06 o 
  10   1  -1      103.82      112.89     15.01 o 
  11   1  -1      777.86      843.60     37.51 o 
  12   1  -1      142.09      173.16     22.55 o 
   1   2  -1    18300.46    18945.12    282.41 o 
   2   2  -1    11127.31    11396.62    106.29 o 
   3   2  -1     3938.96     3800.85     42.94 o 
   4   2  -1      168.33      173.84      8.64 o 
   5   2  -1     9379.07     9511.66     75.77 o 
   6   2  -1     1628.29     1628.45     29.75 o 
   7   2  -1     1211.81     1169.83     23.58 o 
   8   2  -1       21.62       21.08      7.50 o 
   9   2  -1     1410.77     1429.46     35.07 o 
  10   2  -1      350.27      315.56     24.92 o 
  11   2  -1      119.74       97.34     18.32 o 
  12   2  -1       32.81       21.75     19.99 o 
   0   3  -1     3686.41     3244.42     63.09 o 
   1   3  -1     1651.52     1780.17     27.49 o 
   2   3  -1     2519.70     2757.26     38.83 o 
   3   3  -1      235.80      249.49      9.19 o 
   4   3  -1    16427.22    16823.08    126.28 o 
   5   3  -1      642.51      634.53     15.93 o 
   6   3  -1      611.09      642.24     16.27 o 
   7   3  -1      197.81      188.78     14.99 o 
   8   3  -1     1902.34     1844.20     43.52 o 
   9   3  -1       84.47       93.55     15.47 o 
  10   3  -1      304.81      342.29     26.20 o 
  11   3  -1       43.81       51.44     19.12 o 
  12   3  -1      209.39      196.01     48.14 o 
   1   4  -1     3442.70     3303.00     40.75 o 
   2   4  -1     7422.16     7440.73    104.94 o 
   3   4  -1     8449.74     8957.34     74.25 o 
   4   4  -1      397.17      453.31     16.30 o 
   5   4  -1     3791.24     3928.53     42.54 o 
   6   4  -1     3685.05     3793.82     81.86 o 
   7   4  -1      407.86      407.95     22.86 o 
   8   4  -1       14.00        6.99     10.00 o 
   9   4  -1      812.60      827.31     34.16 o 
  10   4  -1      782.74      856.20     43.85 o 
  11   4  -1       38.92       41.60     18.39 o 
   0   5  -1      362.23      323.17     16.68 o 
   1   5  -1     6252.02     6224.11     62.88 o 
   2   5  -1      550.44      582.22     17.06 o 
   3   5  -1     4890.17     4736.04     48.81 o 
   4   5  -1      122.40      119.85      9.46 o 
   5   5  -1     1145.37     1087.88     26.60 o 
   6   5  -1       11.81       -2.75      7.63 o 
   7   5  -1     1662.53     1646.11     47.70 o 
   8   5  -1      564.46      575.01     31.82 o 
   9   5  -1      624.59      583.33     30.96 o 
  10   5  -1       20.92       25.38     16.36 o 
  11   5  -1      642.15      747.52     46.50 o 
   1   6  -1      520.11      530.96     16.68 o 
   2   6  -1     8638.06     8431.77     91.26 o 
   3   6  -1      515.09      558.29     23.18 o 
   4   6  -1      138.11      147.19     18.66 o 
   5   6  -1     1134.23     1130.72     36.89 o 
   6   6  -1     1680.53     1743.45     41.03 o 
   7   6  -1        9.84       11.75      9.93 o 
   8   6  -1      320.95      297.28     23.85 o 
   9   6  -1      119.27      109.89     20.50 o 
  10   6  -1      523.60      635.38     42.06 o 
  11   6  -1        0.93       -8.55     20.15 o 
   0   7  -1     8095.31     7841.70     88.97 o 
   1   7  -1     1016.61     1015.12     19.08 o 
   2   7  -1       79.59       79.88      8.18 o 
   3   7  -1     1514.23     1533.92     46.62 o 
   4   7  -1     3028.47     3028.44     59.60 o 
   5   7  -1      130.17      128.71     21.96 o 
   6   7  -1      143.91      132.87     17.58 o 
   7   7  -1      727.00      776.01     32.66 o 
   8   7  -1     1002.88     1000.16     53.30 o 
   9   7  -1       27.30       26.07     16.34 o 
  10   7  -1       71.27      111.36     28.68 o 
   1   8  -1     1196.71     1175.89     24.65 o 
   2   8  -1      440.98      466.44     17.38 o 
   3   8  -1     1866.88     1858.08     33.47 o 
   4   8  -1        1.87       -5.59      8.86 o 
   5   8  -1     1013.41     1043.16     52.00 o 
   6   8  -1        4.07       18.38     16.25 o 
   7   8  -1      622.24      588.21     35.83 o 
   8   8  -1       11.17        4.38     14.13 o 
   9   8  -1      646.04      705.84     43.73 o 
  10   8  -1        0.43       18.87     20.38 o 
   0   9  -1      531.69      613.23     50.83 o 
   1   9  -1      428.14      436.03     33.82 o 
   2   9  -1      252.70      231.50     16.61 o 
   3   9  -1      845.97      864.07     24.73 o 
   4   9  -1     1744.39     1726.19     39.55 o 
   5   9  -1       57.73       58.91     12.11 o 
   6   9  -1       35.43       33.54     15.00 o 
   7   9  -1      309.38      281.39     28.00 o 
   8   9  -1      598.90      602.13     39.49 o 
   9   9  -1       16.54       34.95     22.47 o 
   1  10  -1      350.40      345.47     31.73 o 
   2  10  -1     1935.43     1960.88     48.57 o 
   3  10  -1      122.67      139.22     17.86 o 
   4  10  -1       20.88       40.29     13.68 o 
   5  10  -1      248.07      292.83     21.58 o 
   6  10  -1      463.30      516.93     28.92 o 
   7  10  -1        8.33       13.88     12.76 o 
   8  10  -1       60.09       82.77     19.08 o 
   0  11  -1       14.06        5.10     21.66 o 
   1  11  -1      587.26      612.38     41.22 o 
   2  11  -1        9.00       11.84     15.67 o 
   3  11  -1      899.37      940.57     45.80 o 
   4  11  -1       33.41       45.59     33.38 o 
   5  11  -1      272.02      248.60     30.08 o 
   6  11  -1        4.55       -5.80     12.97 o 
   7  11  -1      241.33      266.20     27.77 o 
   1  12  -1       67.76       -3.77     23.89 o 
   2  12  -1      382.81      417.44     56.55 o 
   3  12  -1      140.23      132.08     38.03 o 
   4  12  -1        5.29       -7.05     15.56 o 
   5  12  -1      141.89      138.14     26.32 o 
   0  13  -1      486.32      535.56     64.97 o 
   1  13  -1       29.05       64.79     33.56 o 
   2  13  -1        0.99       28.90     27.83 o 
   2   0   0       26.35       25.50      8.77 o 
   4   0   0    13796.73    13877.49    137.46 o 
   6   0   0      950.34      925.69     28.46 o 
   8   0   0     1802.77     1797.10     62.94 o 
  10   0   0      191.58      182.11     22.09 o 
  12   0   0      551.44      682.58     72.48 o 
   1   1   0    12558.62    13554.74    104.61 o 
   2   1   0     1239.97     1109.61     42.75 o 
   3   1   0      980.11      960.88     26.31 o 
   4   1   0       85.48       79.71      6.76 o 
   5   1   0     6901.63     6842.13     58.80 o 
   6   1   0     5451.51     5571.85     49.20 o 
   7   1   0      778.44      779.41     18.32 o 
   8   1   0      152.60      132.31     12.32 o 
   9   1   0     1232.39     1260.54     29.25 o 
  10   1   0      316.50      350.74     21.79 o 
  11   1   0      143.91      151.38     20.04 o 
  12   1   0       26.65        4.47     20.66 o 
   0   2   0     5938.97     7039.98    111.68 o 
   1   2   0    10180.23    10986.59    174.76 o 
   2   2   0        6.44        6.49      3.67 o 
   3   2   0     4062.08     3875.82     38.41 o 
   4   2   0     2075.58     2114.44     28.81 o 
   5   2   0     4461.00     4572.61     43.24 o 
   6   2   0       38.19       41.37      6.33 o 
   7   2   0     4150.61     4093.97     43.32 o 
   8   2   0      145.04      136.14     10.90 o 
   9   2   0      249.38      257.34     19.71 o 
  10   2   0      113.49      111.85     19.00 o 
  11   2   0      832.39      774.47     42.35 o 
  12   2   0      141.20      119.05     24.89 o 
   1   3   0     2953.31     3321.29     73.47 o 
   2   3   0    17614.13    17480.97    154.99 o 
   3   3   0      115.28      129.88      8.53 o 
   4   3   0      783.83      775.79     17.50 o 
   5   3   0      551.21      574.03     13.43 o 
   6   3   0     8686.36     8782.07     67.62 o 
   7   3   0       49.40       50.16      8.71 o 
   8   3   0       81.17       77.26     11.23 o 
   9   3   0        0.89       11.43      9.27 o 
  10   3   0     1169.56     1136.32     58.71 o 
  11   3   0       25.51       10.74     17.47 o 
  12   3   0      129.95      129.05     26.06 o 
   0   4   0     8445.75     8548.41    105.95 o 
   1   4   0     2668.20     2405.39     37.97 o 
   2   4   0     1418.99     1496.44     21.14 o 
   3   4   0    14229.66    14752.82    111.11 o 
   4   4   0     3475.59     3442.69     36.62 o 
   5   4   0     2162.95     2173.05     29.29 o 
   6   4   0      164.95      143.04     12.15 o 
   7   4   0     1415.52     1398.18     30.35 o 
   8   4   0      187.34      199.35     15.38 o 
   9   4   0       94.87       93.04     15.04 o 
  10   4   0       47.55       63.92     15.43 o 
  11   4   0      155.18      201.04     27.48 o 
  12   4   0      363.79      315.18     42.40 o 
   1   5   0     6321.40     6179.13     63.33 o 
   2   5   0      375.16      340.27     14.22 o 
   3   5   0     1631.88     1516.24     23.51 o 
   4   5   0        1.35        6.47      6.71 o 
   5   5   0     4593.13     4553.66     54.07 o 
   6   5   0       16.24       35.53      8.45 o 
   7   5   0      317.32      301.70     17.48 o 
   8   5   0       56.58       76.37     13.56 o 
   9   5   0     1522.37     1582.51     42.43 o 
  10   5   0        0.35      -13.19     13.19 o 
  11   5   0      324.93      350.60     35.24 o 
   0   6   0    12331.15    12113.18    102.31 o 
   1   6   0      547.37      546.08     13.45 o 
   2   6   0       37.08       50.46      6.43 o 
   3   6   0      430.71      439.76     17.67 o 
   4   6   0     4873.14     4772.68     55.08 o 
   5   6   0      428.23      444.78     28.00 o 
   6   6   0      234.29      248.07     16.30 o 
   7   6   0       15.36       30.41      9.50 o 
   8   6   0     2037.71     2153.50     48.51 o 
   9   6   0        1.67       20.63     15.19 o 
  10   6   0      160.26      137.29     24.36 o 
  11   6   0       71.81       48.86     24.44 o 
   1   7   0     2552.21     2446.09     33.80 o 
   2   7   0     4624.80     4421.15     57.86 o 
   3   7   0     1029.73     1017.55     23.21 o 
   4   7   0       69.09       64.39     11.03 o 
   5   7   0      256.96      283.90     18.68 o 
   6   7   0     1027.54     1030.41     28.09 o 
   7   7   0      216.20      203.19     44.03 o 
   8   7   0      159.68      157.52     23.26 o 
   9   7   0      192.08      229.61     40.51 o 
  10   7   0      280.08      271.41     38.00 o 
   0   8   0      173.05      158.30     18.77 o 
   1   8   0     1798.53     1767.35     27.30 o 
   2   8   0      108.81      116.15     10.54 o 
   3   8   0     2278.46     2321.91     41.95 o 
   4   8   0        5.46       10.21      7.73 o 
   5   8   0      724.12      776.64     24.20 o 
   6   8   0       11.07        9.49     11.94 o 
   7   8   0     1740.68     1773.49    112.99 o 
   8   8   0       11.92       14.33     15.13 o 
   9   8   0      120.82      112.70     22.96 o 
  10   8   0       10.48       21.22     22.00 o 
   1   9   0     2086.28     2023.27     42.30 o 
   2   9   0     1745.59     1729.15     34.01 o 
   3   9   0      369.17      351.30     17.12 o 
   4   9   0       75.13       59.42     10.53 o 
   5   9   0      176.97      177.55     17.11 o 
   6   9   0     1339.83     1458.08     40.97 o 
   7   9   0       52.36       50.24     13.10 o 
   8   9   0       50.38       66.20     18.84 o 
   9   9   0       33.74       26.57     16.22 o 
   0  10   0     1200.45     1207.23     45.87 o 
   1  10   0       87.32       90.40     15.55 o 
   2  10   0       16.37       28.61     10.23 o 
   3  10   0      321.75      343.61     21.02 o 
   4  10   0      929.32      885.29     30.20 o 
   5  10   0       51.42       43.11     12.19 o 
   6  10   0       11.40       13.00     11.52 o 
   7  10   0       36.13       54.01     14.30 o 
   8  10   0      369.94      348.25     29.88 o 
   1  11   0      617.33      661.98     27.28 o 
   2  11   0       28.23       13.84     12.13 o 
   3  11   0      504.95      513.39     36.62 o 
   4  11   0        0.15       23.87     15.69 o 
   5  11   0      507.95      494.19     31.53 o 
   6  11   0        3.20       18.61     12.42 o 
   7  11   0       66.93       73.10     18.66 o 
   0  12   0      411.70      406.55     34.36 o 
   1  12   0       84.70       71.08     28.14 o 
   2  12   0        0.04        2.21     12.69 o 
   3  12   0      143.85      122.80     24.77 o 
   4  12   0      195.87      275.03     31.66 o 
   5  12   0       30.65       24.53     19.10 o 
   1  13   0        2.59        9.22     14.32 o 
   2  13   0      667.20      602.43     42.98 o 
   3  13   0        2.33       -1.85     17.55 o 
   2   0   1    21997.71    21837.51    321.25 o 
   4   0   1      225.72      236.65     13.02 o 
   6   0   1     5923.87     5506.19     75.77 o 
   8   0   1     1057.03     1074.85     36.29 o 
  10   0   1     1427.12     1377.21     45.67 o 
   1   1   1    11820.49    12399.65    139.89 o 
   2   1   1     3068.06     3364.11     42.89 o 
   3   1   1     4105.52     4000.67     59.51 o 
   4   1   1     4426.18     4348.62     49.62 o 
   5   1   1     2773.54     2832.01     33.03 o 
   6   1   1      784.87      817.95     18.93 o 
   7   1   1     2580.47     2483.37     35.81 o 
   8   1   1     2181.84     2128.62     35.24 o 
   9   1   1      235.10      203.52     15.04 o 
  10   1   1      107.68      115.46     14.92 o 
  11   1   1      774.58      837.15     42.00 o 
  12   1   1      142.85       43.04     33.02 o 
   1   2   1    18157.16    18840.60    284.02 o 
   2   2   1    11136.76    11647.68    109.95 o 
   3   2   1     3883.93     3738.54     37.24 o 
   4   2   1      170.67      181.38     10.62 o 
   5   2   1     9371.06     9511.63     67.07 o 
   6   2   1     1617.00     1666.13     23.92 o 
   7   2   1     1220.99     1180.02     24.24 o 
   8   2   1       23.67       17.04      8.91 o 
   9   2   1     1413.98     1450.41     39.35 o 
  10   2   1      353.13      369.20     30.27 o 
  11   2   1      118.97      103.00     21.51 o 
  12   2   1       33.59       18.14     18.55 o 
   1   3   1     1668.22     1852.77     51.27 o 
   2   3   1     2496.96     2765.93     41.35 o 
   3   3   1      229.22      240.41      8.87 o 
   4   3   1    16440.59    16749.99    103.70 o 
   5   3   1      639.31      641.63     17.83 o 
   6   3   1      617.46      632.44     19.39 o 
   7   3   1      195.72      186.19     13.35 o 
   8   3   1     1902.63     1895.76     36.53 o 
   9   3   1       82.77       73.16     15.94 o 
  10   3   1      309.19      272.03     27.87 o 
  11   3   1       43.20       35.26     20.73 o 
  12   3   1      208.73      208.48     28.67 o 
   1   4   1     3411.25     3286.12     39.89 o 
   2   4   1     7454.51     7443.39     63.63 o 
   3   4   1     8473.48     8796.79     75.51 o 
   4   4   1      407.06      420.66     15.68 o 
   5   4   1     3827.15     3941.84     47.51 o 
   6   4   1     3702.04     3744.72     48.58 o 
   7   4   1      406.69      404.08     23.48 o 
   8   4   1       15.94       25.25     10.74 o 
   9   4   1      826.44      797.60     30.99 o 
  10   4   1      786.57      853.13     42.39 o 
  11   4   1       40.72       48.38     19.41 o 
   0   5   1      370.73      297.90     29.75 o 
   1   5   1     6224.74     6237.95     50.76 o 
   2   5   1      551.82      599.29     14.53 o 
   3   5   1     4926.89     4750.93     45.42 o 
   4   5   1      115.95      125.43     13.71 o 
   5   5   1     1144.85     1173.46     26.42 o 
   6   5   1       11.09       14.16      7.70 o 
   7   5   1     1657.42     1725.26     39.50 o 
   8   5   1      560.28      571.44     26.86 o 
   9   5   1      627.24      674.37     30.48 o 
  10   5   1       20.82        4.18     12.28 o 
  11   5   1      645.40      701.68     39.26 o 
   1   6   1      504.41      535.19     13.70 o 
   2   6   1     8599.23     8421.42     75.87 o 
   3   6   1      522.16      516.94     16.20 o 
   4   6   1      133.64      131.01     11.01 o 
   5   6   1     1143.93     1163.45     31.92 o 
   6   6   1     1666.69     1678.75     38.26 o 
   7   6   1       10.79        9.70      9.80 o 
   8   6   1      318.48      339.12     22.81 o 
   9   6   1      122.42      158.38     18.66 o 
  10   6   1      520.43      543.14     41.77 o 
  11   6   1        1.12        2.07     15.34 o 
   0   7   1     8033.69     7896.58     90.03 o 
   1   7   1     1006.21      988.49     19.59 o 
   2   7   1       81.72       89.58      8.50 o 
   3   7   1     1517.74     1438.66     27.59 o 
   4   7   1     3038.12     3157.62     40.38 o 
   5   7   1      139.81      165.65     14.59 o 
   6   7   1      142.86      158.18     16.31 o 
   7   7   1      729.82      801.76     36.39 o 
   8   7   1     1004.51      953.84     35.18 o 
   9   7   1       28.98       20.86     13.33 o 
  10   7   1       71.73       43.87     17.88 o 
   1   8   1     1198.49     1166.65     22.47 o 
   2   8   1      440.16      454.68     15.85 o 
   3   8   1     1877.44     1914.81     34.78 o 
   4   8   1        1.90        0.99      7.02 o 
   5   8   1      997.08     1037.55     27.13 o 
   6   8   1        4.31       18.07      8.97 o 
   7   8   1      621.91      654.29     25.60 o 
   8   8   1       11.12       10.89     10.27 o 
   9   8   1      646.94      692.07     30.47 o 
  10   8   1        0.47       -2.30     14.50 o 
   0   9   1      565.94      490.28     30.46 o 
   1   9   1      431.19      378.50     19.55 o 
   2   9   1      251.67      255.24     13.85 o 
   3   9   1      845.97      832.48     23.26 o 
   4   9   1     1731.78     1694.31     34.21 o 
   5   9   1       61.90       44.39     10.13 o 
   6   9   1       36.62       41.83     10.85 o 
   7   9   1      309.07      294.20     19.92 o 
   8   9   1      595.87      620.59     27.54 o 
   9   9   1       16.84       32.59     13.70 o 
   1  10   1      352.21      359.72     22.58 o 
   2  10   1     1936.44     1875.60     40.95 o 
   3  10   1      121.48      133.76     14.99 o 
   4  10   1       20.32       19.24     11.10 o 
   5  10   1      250.81      226.41     17.10 o 
   6  10   1      463.72      506.86     32.21 o 
   7  10   1        7.85       -1.46     10.33 o 
   8  10   1       60.25       70.78     15.95 o 
   0  11   1       13.58       30.85     16.33 o 
   1  11   1      584.08      620.14     26.78 o 
   2  11   1        9.06        1.12      9.75 o 
   3  11   1      894.90      893.68     35.37 o 
   4  11   1       32.77       22.39     13.25 o 
   5  11   1      268.51      330.19     26.44 o 
   6  11   1        4.64        8.71     10.76 o 
   7  11   1      243.42      295.52     23.89 o 
   1  12   1       68.93       54.38     13.58 o 
   2  12   1      381.01      369.39     31.61 o 
   3  12   1      143.37       98.60     18.27 o 
   4  12   1        5.76       19.89     17.56 o 
   5  12   1      142.10      143.27     22.14 o 
   0  13   1      482.12      604.68     42.48 o 
   1  13   1       29.25       10.20     12.72 o 
   2  13   1        1.09       19.84     13.03 o 
   2   0   2    23954.04    26901.06    391.76 o 
   4   0   2    12132.14    12105.09    147.41 o 
   6   0   2     1021.11     1051.16     29.94 o 
   8   0   2     2821.98     2791.50     57.09 o 
  10   0   2      243.64      286.71     45.10 o 
   1   1   2    10775.41    11137.46    186.04 o 
   2   1   2     1271.21     1633.48     31.97 o 
   3   1   2     5084.98     5161.80     59.60 o 
   4   1   2      228.37      247.99      9.85 o 
   5   1   2     4742.95     4553.79     43.94 o 
   6   1   2     2837.25     2704.29     53.60 o 
   7   1   2      925.58      911.37     26.61 o 
   8   1   2      253.15      259.20     16.80 o 
   9   1   2     1303.06     1259.65     42.74 o 
  10   1   2      471.43      499.79     32.10 o 
  11   1   2       96.43       68.67     23.07 o 
  12   1   2       57.86       62.10     33.29 o 
   1   2   2    12418.88    12878.10    203.22 o 
   2   2   2     1505.71     1616.97     36.90 o 
   3   2   2     8272.88     8382.25     61.27 o 
   4   2   2     2766.90     2741.44     34.77 o 
   5   2   2     3685.47     3609.90     34.14 o 
   6   2   2      166.14      167.46      9.33 o 
   7   2   2     3777.66     3677.92     44.17 o 
   8   2   2      397.10      417.34     27.13 o 
   9   2   2      372.56      358.28     27.51 o 
  10   2   2      151.62      151.38     21.47 o 
  11   2   2      763.50      840.86     71.11 o 
  12   2   2       84.13       45.23     29.13 o 
   1   3   2     2590.32     2861.53     41.25 o 
   2   3   2    20706.84    20630.84    165.01 o 
   3   3   2     1071.05     1113.32     17.61 o 
   4   3   2      298.55      288.18      9.14 o 
   5   3   2      862.22      865.96     16.97 o 
   6   3   2     8805.14     8931.75     81.89 o 
   7   3   2      131.85      122.31     13.25 o 
   8   3   2      214.90      209.86     21.84 o 
   9   3   2      118.19      109.22     20.97 o 
  10   3   2      891.10      959.41     44.01 o 
  11   3   2       14.86      -14.58     14.58 o 
  12   3   2      112.65       51.03     28.99 o 
   0   4   2     7641.53     7710.22     97.00 o 
   1   4   2     6242.80     6253.29     49.11 o 
   2   4   2      821.91      863.43     27.02 o 
   3   4   2     5709.71     5841.54     50.76 o 
   4   4   2     3828.22     3713.99     36.11 o 
   5   4   2     2342.23     2428.08     32.72 o 
   6   4   2      161.81      196.81     15.14 o 
   7   4   2     1408.48     1399.04     34.23 o 
   8   4   2      544.80      541.28     24.97 o 
   9   4   2       13.57        9.59     10.87 o 
  10   4   2      142.44      125.85     22.20 o 
  11   4   2      224.49      195.44     26.75 o 
   1   5   2     5835.22     5797.44     44.85 o 
   2   5   2      116.50      116.70      7.81 o 
   3   5   2     2538.71     2427.02     27.24 o 
   4   5   2      516.45      502.39     13.32 o 
   5   5   2     3433.82     3488.15     38.13 o 
   6   5   2       39.96       44.21     10.09 o 
   7   5   2      547.48      580.02     41.22 o 
   8   5   2        2.44       11.55     10.22 o 
   9   5   2     1382.15     1408.61     40.01 o 
  10   5   2       45.75       22.68     20.50 o 
  11   5   2      118.20      124.98     31.42 o 
   0   6   2    10577.86    10678.02    110.70 o 
   1   6   2     1001.22     1056.25     18.47 o 
   2   6   2      852.12      859.78     28.37 o 
   3   6   2      464.86      448.67     16.01 o 
   4   6   2     5510.69     5520.71     54.72 o 
   5   6   2      655.71      653.21     18.95 o 
   6   6   2      203.17      208.82     14.42 o 
   7   6   2      127.90      137.46     13.17 o 
   8   6   2     1867.98     1944.45     39.27 o 
   9   6   2        4.39       -8.79      8.79 o 
  10   6   2       99.85       96.21     14.99 o 
  11   6   2       32.71       26.14     13.77 o 
   1   7   2     1773.79     1755.87     25.63 o 
   2   7   2     4233.34     4145.87     44.64 o 
   3   7   2      650.39      682.35     19.72 o 
   4   7   2       28.48       23.80      7.08 o 
   5   7   2      404.38      403.11     26.10 o 
   6   7   2     1321.74     1329.82     45.45 o 
   7   7   2      149.39      149.35     14.28 o 
   8   7   2      117.40      136.45     15.67 o 
   9   7   2      183.51      192.65     17.32 o 
  10   7   2      277.36      302.88     23.15 o 
   0   8   2      303.82      310.02     26.16 o 
   1   8   2     1036.03     1039.51     23.76 o 
   2   8   2      105.50      100.92      9.55 o 
   3   8   2     1518.07     1486.32     29.55 o 
   4   8   2       15.17       11.47      7.15 o 
   5   8   2      799.27      785.67     31.96 o 
   6   8   2       38.39       13.91      9.05 o 
   7   8   2     1400.18     1448.16     34.61 o 
   8   8   2       16.49       20.28     12.89 o 
   9   8   2      102.30       95.44     14.88 o 
  10   8   2       10.57       26.64     22.24 o 
   1   9   2      891.88      840.77     26.43 o 
   2   9   2     1731.27     1702.80     42.36 o 
   3   9   2      361.14      387.14     18.10 o 
   4   9   2      355.01      368.56     18.60 o 
   5   9   2      316.03      344.01     18.98 o 
   6   9   2     1070.78     1072.68     29.98 o 
   7   9   2       75.57       64.09     12.59 o 
   8   9   2       74.54       84.93     18.87 o 
   9   9   2       65.45       65.21     17.86 o 
   0  10   2     1516.00     1436.46     50.29 o 
   1  10   2      298.68      297.53     19.66 o 
   2  10   2       64.03       52.54     11.72 o 
   3  10   2      367.90      403.85     19.40 o 
   4  10   2     1024.49     1047.76     28.85 o 
   5  10   2       73.33       75.64     12.20 o 
   6  10   2       26.03       32.69     10.96 o 
   7  10   2       37.67       29.33     11.39 o 
   8  10   2      308.76      334.44     33.63 o 
   1  11   2      749.46      762.76     34.82 o 
   2  11   2       33.48       27.17     11.16 o 
   3  11   2      493.46      474.96     28.09 o 
   4  11   2       21.18       21.82     13.20 o 
   5  11   2      543.10      582.98     25.47 o 
   6  11   2        9.34      -10.00     10.19 o 
   7  11   2       84.86       75.19     16.20 o 
   0  12   2      356.46      363.19     54.85 o 
   1  12   2      106.66       96.99     15.07 o 
   2  12   2        0.62       15.56     11.56 o 
   3  12   2      137.32      113.58     18.70 o 
   4  12   2      176.53      199.70     22.64 o 
   5  12   2       62.48       76.54     20.52 o 
   1  13   2       14.82       12.85     13.46 o 
   2  13   2      597.24      592.26     38.40 o 
   4   0   3     7697.48     8587.79    168.77 o 
   6   0   3     4198.59     3852.28     63.43 o 
   8   0   3      435.83      426.10     34.87 o 
  10   0   3      810.55      864.24     65.77 o 
   1   1   3     5229.93     5299.69     71.36 o 
   2   1   3     1466.93     1675.49     38.34 o 
   3   1   3     8232.16     8314.92     82.67 o 
   4   1   3     6772.94     7053.01     55.18 o 
   5   1   3     1479.44     1432.04     21.95 o 
   6   1   3      484.20      518.45     15.19 o 
   7   1   3     2640.24     2524.37     35.31 o 
   8   1   3     1145.32     1107.79     27.66 o 
   9   1   3      343.14      347.52     27.03 o 
  10   1   3      250.67      158.65     26.40 o 
  11   1   3      458.22      417.98     55.93 o 
  12   1   3      163.82       93.15     37.67 o 
   2   2   3     1947.26     1908.59     33.89 o 
   3   2   3     5085.76     5236.21     42.81 o 
   4   2   3       21.33       21.55      4.09 o 
   5   2   3     5562.18     5530.09     48.88 o 
   6   2   3     1273.10     1279.16     22.67 o 
   7   2   3     1103.56     1099.89     29.56 o 
   8   2   3       58.71       31.20     15.42 o 
   9   2   3     1387.43     1463.22     55.36 o 
  10   2   3      304.96      227.04     46.79 o 
  11   2   3       83.39       78.78     25.59 o 
  12   2   3       16.71       19.33     25.06 o 
   0   3   3    16641.23    16508.96    183.11 o 
   1   3   3     2263.31     2512.79     38.89 o 
   2   3   3     5480.73     6072.94     44.06 o 
   3   3   3      599.26      624.71     12.12 o 
   4   3   3     6514.67     6230.67     49.22 o 
   5   3   3       63.67       56.76      6.24 o 
   6   3   3      321.23      331.44     17.35 o 
   7   3   3      131.42      120.94     13.33 o 
   8   3   3     1826.94     1768.21     49.52 o 
   9   3   3       19.64        8.42     12.51 o 
  10   3   3      199.89      177.81     23.79 o 
  11   3   3       25.76        3.60     24.29 o 
  12   3   3      334.61      348.61     30.20 o 
   1   4   3     6993.55     6997.08     52.94 o 
   2   4   3     6799.93     6752.14     52.62 o 
   3   4   3     1922.83     1962.91     23.28 o 
   4   4   3      797.76      737.05     18.92 o 
   5   4   3     4208.58     4212.65     41.18 o 
   6   4   3     1716.14     1643.86     29.87 o 
   7   4   3      333.34      324.48     16.16 o 
   8   4   3       39.25       37.86     10.73 o 
   9   4   3      849.34      872.54     30.82 o 
  10   4   3      564.55      643.96     33.54 o 
  11   4   3       40.88       41.46     14.25 o 
   0   5   3     1788.41     1759.37     32.53 o 
   1   5   3     3038.37     2851.28     30.60 o 
   2   5   3     1421.99     1468.85     21.37 o 
   3   5   3     5313.06     5123.94     44.38 o 
   4   5   3      528.56      548.23     14.06 o 
   5   5   3     1337.57     1308.52     32.31 o 
   6   5   3        8.03        5.69      7.29 o 
   7   5   3     2056.91     2010.56     36.28 o 
   8   5   3       27.79       36.62      9.24 o 
   9   5   3      383.14      412.71     20.65 o 
  10   5   3       13.98       27.59     12.32 o 
  11   5   3      426.30      478.47     36.53 o 
   1   6   3     1007.94      996.04     29.11 o 
   2   6   3     5871.46     5785.31     48.23 o 
   3   6   3      265.28      242.67     10.56 o 
   4   6   3      127.85      121.42     11.36 o 
   5   6   3      334.73      345.20     16.07 o 
   6   6   3     2550.48     2577.80     46.67 o 
   7   6   3       38.41       42.32      9.47 o 
   8   6   3      243.69      247.48     19.72 o 
   9   6   3      118.06       82.08     12.39 o 
  10   6   3      433.66      448.56     27.41 o 
  11   6   3        7.25        9.70     14.90 o 
   0   7   3     5307.09     5248.43     99.56 o 
   1   7   3     1191.38     1139.44     21.17 o 
   2   7   3      329.59      334.73     14.35 o 
   3   7   3     1370.31     1417.23     42.46 o 
   4   7   3     3060.14     3016.74     40.08 o 
   5   7   3      351.33      357.25     16.10 o 
   6   7   3      119.84      127.55     20.00 o 
   7   7   3      473.23      486.82     21.51 o 
   8   7   3      590.99      580.67     24.18 o 
   9   7   3       59.14       56.96     12.14 o 
  10   7   3       62.12       36.28     16.18 o 
   1   8   3     1974.23     1943.33     39.45 o 
   2   8   3      142.57      144.84     11.78 o 
   3   8   3     1455.08     1362.32     28.66 o 
   4   8   3       28.52       23.02     10.61 o 
   5   8   3     1488.59     1405.23     31.21 o 
   6   8   3       61.63       57.41     10.89 o 
   7   8   3      359.21      400.84     21.15 o 
   8   8   3        1.88       -2.06      9.24 o 
   9   8   3      402.44      428.17     25.67 o 
   0   9   3     1963.66     1908.79     55.77 o 
   1   9   3      824.98      802.45     22.88 o 
   2   9   3       73.30       58.85      9.93 o 
   3   9   3      824.12      788.86     26.16 o 
   4   9   3     1156.51     1195.26     41.78 o 
   5   9   3       59.59       54.52     11.09 o 
   6   9   3       57.51       63.02     11.88 o 
   7   9   3      150.49      126.07     15.08 o 
   8   9   3      397.44      361.07     25.89 o 
   9   9   3       10.93        5.97     13.02 o 
   1  10   3      212.99      232.05     29.63 o 
   2  10   3     1180.51     1241.65     34.17 o 
   3  10   3       81.71       84.00     13.00 o 
   4  10   3       30.26       60.65     12.42 o 
   5  10   3      194.71      186.85     18.98 o 
   6  10   3      603.62      668.13     37.71 o 
   7  10   3       15.48       29.95     12.03 o 
   8  10   3       25.68       18.21     13.42 o 
   0  11   3       39.16       20.92     14.38 o 
   1  11   3      603.79      629.37     27.26 o 
   2  11   3        6.74       -2.58      9.78 o 
   3  11   3      494.72      526.82     29.44 o 
   4  11   3       27.66       10.00     13.64 o 
   5  11   3      190.90      135.46     16.96 o 
   6  11   3        2.53       15.78     10.78 o 
   1  12   3      138.72      141.57     17.11 o 
   2  12   3      300.28      314.95     22.75 o 
   3  12   3      109.43      101.59     18.31 o 
   4  12   3       13.02       20.35     13.96 o 
   5  12   3      123.49      107.86     19.43 o 
   0  13   3      455.43      473.56     39.04 o 
   1  13   3       16.01       12.59     12.76 o 
   2  13   3       13.66       41.44     16.16 o 
   0   0   4     2953.54     2481.57     65.32 o 
   2   0   4     2760.56     2911.36     71.23 o 
   4   0   4    27393.42    27809.48    297.82 o 
   6   0   4      667.27      626.65     28.20 o 
   8   0   4     3496.89     3525.22     80.33 o 
  10   0   4      266.28      259.06     42.24 o 
   1   1   4     4266.54     4044.37     43.57 o 
   2   1   4     5826.25     5868.88     75.60 o 
   3   1   4     6573.33     6634.75     76.36 o 
   4   1   4     2014.45     2208.58     26.67 o 
   5   1   4     2757.86     2659.14     34.61 o 
   6   1   4     1064.14      960.65     25.29 o 
   7   1   4      856.28      857.52     18.54 o 
   8   1   4       91.95       95.59     10.57 o 
   9   1   4     1127.14     1054.22     29.42 o 
  10   1   4      533.67      546.01     37.53 o 
  11   1   4       21.83       55.84     29.62 o 
   0   2   4     5798.09     5951.05     80.29 o 
   1   2   4     5946.50     6094.42     70.26 o 
   2   2   4      492.82      508.77     14.92 o 
   3   2   4    11613.40    11824.23     97.70 o 
   4   2   4      268.88      238.34      9.65 o 
   5   2   4     1050.88     1027.21     17.12 o 
   6   2   4      270.70      258.40     10.59 o 
   7   2   4     2321.81     2192.42     49.86 o 
   8   2   4      689.84      655.21     32.01 o 
   9   2   4      265.16      231.10     30.25 o 
  10   2   4       29.56       26.81     11.29 o 
  11   2   4      542.69      483.65     43.77 o 
  12   2   4       46.94       57.72     34.36 o 
   1   3   4      742.27      803.38     12.88 o 
   2   3   4    14538.52    14669.55     94.42 o 
   3   3   4     1129.34     1212.97     21.45 o 
   4   3   4       37.50       36.76      5.03 o 
   5   3   4       96.56       82.64      7.40 o 
   6   3   4     4751.83     4638.96     82.70 o 
   7   3   4       10.17        3.60      7.68 o 
   8   3   4      713.20      743.07     25.14 o 
   9   3   4      131.97      137.78     14.35 o 
  10   3   4      759.47      772.08     39.23 o 
  11   3   4        0.82       -8.84     11.59 o 
   0   4   4     3501.04     3317.45     44.33 o 
   1   4   4     8043.55     8142.22     60.16 o 
   2   4   4      339.53      352.14     10.34 o 
   3   4   4     1537.07     1440.96     19.89 o 
   4   4   4     2594.38     2546.64     28.96 o 
   5   4   4     1247.51     1284.99     21.16 o 
   6   4   4       93.60       85.83     11.38 o 
   7   4   4     2436.48     2393.52     38.66 o 
   8   4   4     1840.60     1794.93     54.45 o 
   9   4   4       66.07       71.70     12.87 o 
  10   4   4       71.19       52.28     13.19 o 
  11   4   4      267.37      284.60     36.46 o 
   1   5   4     4316.09     4191.44     39.46 o 
   2   5   4       18.21        9.50      4.98 o 
   3   5   4     2209.89     2187.39     31.13 o 
   4   5   4      455.83      435.49     15.51 o 
   5   5   4     2637.70     2541.21     33.72 o 
   6   5   4      189.80      173.89     11.80 o 
   7   5   4     1208.01     1126.76     38.81 o 
   8   5   4       41.84       56.00     10.25 o 
   9   5   4      894.34     1006.88     45.00 o 
  10   5   4       58.87       53.28     13.63 o 
  11   5   4       38.81       45.86     17.24 o 
   0   6   4     6264.88     6052.60     75.98 o 
   1   6   4      523.57      539.72     16.44 o 
   2   6   4      463.30      437.46     14.50 o 
   3   6   4      384.33      388.86     12.89 o 
   4   6   4     4510.61     4537.24     44.83 o 
   5   6   4      176.35      171.07     11.82 o 
   6   6   4      189.67      206.12     13.36 o 
   7   6   4      399.05      386.25     18.58 o 
   8   6   4      792.63      863.22     26.49 o 
   9   6   4       44.90       50.87     11.01 o 
  10   6   4       94.25      101.17     16.55 o 
   1   7   4     1063.65     1016.30     20.15 o 
   2   7   4     3122.71     3049.79     39.66 o 
   3   7   4      679.09      661.98     17.71 o 
   4   7   4      113.72      130.02     10.76 o 
   5   7   4      993.37      993.03     23.67 o 
   6   7   4     1425.70     1436.80     36.54 o 
   7   7   4       80.32       73.15     11.19 o 
   8   7   4       64.37       63.92     11.65 o 
   9   7   4      126.16      136.10     15.14 o 
  10   7   4      187.66      179.63     18.46 o 
   0   8   4       38.43       40.39     10.30 o 
   1   8   4     1368.34     1398.37     28.31 o 
   2   8   4      118.29      102.26     10.73 o 
   3   8   4     1203.16     1136.24     36.46 o 
   4   8   4       26.86       28.77      7.92 o 
   5   8   4     1245.17     1176.50     26.91 o 
   6   8   4       51.53       47.40     10.35 o 
   7   8   4      658.18      801.42     37.11 o 
   8   8   4        2.69        8.24      9.64 o 
   9   8   4       99.53       85.72     15.68 o 
   1   9   4      354.82      308.30     16.53 o 
   2   9   4     1459.13     1510.35     31.46 o 
   3   9   4      359.27      349.34     24.95 o 
   4   9   4      208.65      213.96     15.68 o 
   5   9   4      543.98      494.15     21.69 o 
   6   9   4      538.19      552.79     44.71 o 
   7   9   4       56.35       56.93     12.59 o 
   8   9   4       53.02       44.82     13.64 o 
   0  10   4     1433.91     1461.27     50.98 o 
   1  10   4      216.11      206.25     17.21 o 
   2  10   4       31.62       14.91      8.55 o 
   3  10   4      162.88      174.71     21.53 o 
   4  10   4      872.46      958.40     30.58 o 
   5  10   4       82.39       59.86     13.19 o 
   6  10   4       42.72       46.87     11.98 o 
   7  10   4       91.85       93.04     14.20 o 
   1  11   4      639.48      629.58     38.59 o 
   2  11   4        5.83       -3.14      9.75 o 
   3  11   4      263.66      326.12     29.09 o 
   4  11   4       14.81        0.68     10.62 o 
   5  11   4      483.32      524.93     26.98 o 
   6  11   4        9.21        5.10     12.22 o 
   0  12   4      250.01      262.54     44.61 o 
   1  12   4      104.29       96.50     15.43 o 
   2  12   4       15.20       15.54     13.91 o 
   3  12   4      103.03      100.58     17.86 o 
   4  12   4      213.34      227.77     23.56 o 
   2   0   5    15041.94    14667.89    167.26 o 
   4   0   5     6912.47     7461.51    105.88 o 
   6   0   5     5192.47     5064.97    120.58 o 
   8   0   5      331.15      336.63     28.12 o 
   0   1   5      176.63      227.85     12.72 o 
   1   1   5     4054.30     3879.52     40.02 o 
   2   1   5        9.99       20.84      3.94 o 
   3   1   5     6291.13     6218.95     58.34 o 
   4   1   5     2273.46     2310.35     35.29 o 
   5   1   5     1764.64     1765.23     48.14 o 
   6   1   5       40.50       50.93      7.73 o 
   7   1   5     2090.10     2059.59     39.39 o 
   8   1   5      628.58      687.44     29.99 o 
   9   1   5      211.03      206.06     26.89 o 
  10   1   5       43.14       60.58     29.17 o 
  11   1   5      309.15      343.35     51.81 o 
   1   2   5     5208.30     5290.82     50.39 o 
   2   2   5     2036.39     2056.04     28.89 o 
   3   2   5     6936.56     7038.45     63.07 o 
   4   2   5       10.06       15.12      4.97 o 
   5   2   5     2838.15     2776.94     45.81 o 
   6   2   5     1468.29     1492.89     40.48 o 
   7   2   5      661.99      679.18     28.82 o 
   8   2   5       77.32       55.01     17.12 o 
   9   2   5     1349.95     1334.51     93.15 o 
  10   2   5      118.38      115.65     24.31 o 
  11   2   5       68.20       57.27     32.66 o 
   0   3   5    26677.74    27076.11    561.42 o 
   1   3   5      217.66      221.82     11.25 o 
   2   3   5      141.32      150.97      8.20 o 
   3   3   5     1531.95     1548.29     26.71 o 
   4   3   5     4828.67     4575.61     54.13 o 
   5   3   5       22.00       23.40      8.00 o 
   6   3   5      242.15      235.11     13.28 o 
   7   3   5      342.38      341.87     34.40 o 
   8   3   5     2146.27     2143.96     35.95 o 
   9   3   5       45.31       42.27     18.74 o 
  10   3   5      141.29      148.18     27.90 o 
  11   3   5        4.08       26.00     35.39 o 
   1   4   5     6999.79     7070.63     53.11 o 
   2   4   5     6257.75     6189.18     49.87 o 
   3   4   5      850.59      846.71     17.20 o 
   4   4   5      194.30      198.58      8.82 o 
   5   4   5     1900.20     1876.39     24.96 o 
   6   4   5     1200.00     1169.46     21.47 o 
   7   4   5       62.02       51.23      9.62 o 
   8   4   5      222.86      220.52     14.95 o 
   9   4   5      671.65      641.78     23.44 o 
  10   4   5      173.94      145.92     28.88 o 
  11   4   5       46.41       98.74     27.80 o 
   0   5   5      277.50      285.51     15.49 o 
   1   5   5     3000.78     2990.85     31.71 o 
   2   5   5       90.72      102.34      7.77 o 
   3   5   5     3043.79     2950.17     33.61 o 
   4   5   5      413.92      438.42     15.24 o 
   5   5   5     2041.18     1992.71     28.00 o 
   6   5   5       25.11       16.93      6.47 o 
   7   5   5     1719.59     1655.79     47.40 o 
   8   5   5       32.63       24.76      9.80 o 
   9   5   5       64.91       67.10     12.72 o 
  10   5   5       14.08       16.09     16.32 o 
  11   5   5      281.28      243.49     52.89 o 
   1   6   5      847.18      867.01     17.59 o 
   2   6   5     3327.04     3181.34     38.61 o 
   3   6   5      253.55      244.94     14.57 o 
   4   6   5      166.77      172.60     10.74 o 
   5   6   5      105.09       97.18     11.72 o 
   6   6   5     3355.89     3388.38     43.89 o 
   7   6   5       87.04       95.34     14.26 o 
   8   6   5       59.17       58.61     10.69 o 
   9   6   5       93.94       72.36     13.77 o 
  10   6   5      461.33      481.79     27.16 o 
   0   7   5     2714.65     2675.04     48.09 o 
   1   7   5      645.93      642.63     16.89 o 
   2   7   5      160.98      150.32     10.72 o 
   3   7   5      747.80      750.87     18.72 o 
   4   7   5     2369.22     2338.54     39.82 o 
   5   7   5      272.65      262.26     14.46 o 
   6   7   5       52.41       57.29      9.52 o 
   7   7   5      167.83      189.52     14.88 o 
   8   7   5      362.66      371.53     19.46 o 
   9   7   5       38.09       22.67     10.37 o 
  10   7   5       55.16       60.09     16.79 o 
   1   8   5     1351.77     1324.15     24.89 o 
   2   8   5        3.50        1.55      6.24 o 
   3   8   5      520.95      517.20     19.81 o 
   4   8   5      153.69      141.14     12.84 o 
   5   8   5     1384.57     1380.62     31.26 o 
   6   8   5       88.09       82.81     11.85 o 
   7   8   5      137.19      142.67     14.39 o 
   8   8   5        5.92       -4.91      9.42 o 
   9   8   5      301.33      279.43     20.96 o 
   0   9   5     3044.94     2961.00     59.92 o 
   1   9   5      228.57      224.69     14.97 o 
   2   9   5       73.02       66.22     11.19 o 
   3   9   5      447.53      413.10     21.59 o 
   4   9   5      688.76      741.02     30.35 o 
   5   9   5       79.86       73.76     12.42 o 
   6   9   5       74.88      102.06     20.10 o 
   7   9   5      169.13      172.95     17.00 o 
   8   9   5      264.20      322.75     31.64 o 
   1  10   5      331.86      373.26     25.30 o 
   2  10   5      717.70      755.54     36.91 o 
   3  10   5      130.54      108.68     13.25 o 
   4  10   5       29.71       26.29     11.03 o 
   5  10   5      108.20      108.30     15.14 o 
   6  10   5      620.47      603.66     57.49 o 
   7  10   5       25.44       29.34     13.15 o 
   0  11   5      100.43       38.67     31.63 o 
   1  11   5      590.38      588.02     27.09 o 
   2  11   5        2.13        8.83     11.58 o 
   3  11   5      355.15      378.23     22.43 o 
   4  11   5       33.04       17.20     11.92 o 
   5  11   5      169.55      174.26     18.85 o 
   6  11   5        9.60       10.57     12.61 o 
   1  12   5      179.10      162.98     18.66 o 
   2  12   5      203.06      217.76     22.72 o 
   3  12   5       51.11       42.94     17.23 o 
   4  12   5        1.25        9.26     15.53 o 
   0   0   6     2133.68     1847.66     42.53 o 
   2   0   6     1071.87     1149.94     27.84 o 
   4   0   6    14925.58    15167.01    331.54 o 
   6   0   6     1190.13     1147.45     55.66 o 
   8   0   6     1820.03     1827.09     56.47 o 
   1   1   6     2705.24     2578.41     29.27 o 
   2   1   6    11247.78    11634.34     85.07 o 
   3   1   6     3120.28     2961.37     37.68 o 
   4   1   6      496.84      506.92     18.26 o 
   5   1   6     2660.51     2574.68     40.01 o 
   6   1   6      244.38      248.72     18.21 o 
   7   1   6      793.76      728.36     28.37 o 
   8   1   6       29.62       22.81     14.77 o 
   9   1   6      776.04      829.10     70.65 o 
  10   1   6      269.50      271.41     45.55 o 
   0   2   6     6008.52     6046.90     85.92 o 
   1   2   6     4490.10     4636.06     42.57 o 
   2   2   6        8.89        7.88      3.64 o 
   3   2   6     8935.02     9028.15     89.57 o 
   4   2   6      418.90      395.76     19.13 o 
   5   2   6      573.74      554.95     20.69 o 
   6   2   6      476.41      473.05     24.24 o 
   7   2   6     1653.83     1611.57     55.08 o 
   8   2   6      494.60      471.33     38.88 o 
   9   2   6      397.92      388.48     35.72 o 
  10   2   6       11.33      -12.18     16.01 o 
  11   2   6      330.49      296.28     50.65 o 
   1   3   6      180.30      202.47     10.74 o 
   2   3   6     9851.62     9620.22     95.96 o 
   3   3   6      779.96      813.87     26.62 o 
   4   3   6       98.37       95.23     14.69 o 
   5   3   6       93.96       78.74     18.07 o 
   6   3   6     1306.24     1342.84     33.79 o 
   7   3   6       23.58       18.81     11.33 o 
   8   3   6      329.78      327.75     33.40 o 
   9   3   6      115.42      113.04     24.66 o 
  10   3   6      581.41      548.69     44.99 o 
  11   3   6        2.93      -17.29     19.10 o 
   0   4   6     2573.37     2384.82     41.05 o 
   1   4   6     2608.05     2669.52     33.00 o 
   2   4   6       20.42       14.92      5.13 o 
   3   4   6     2001.94     1943.69     40.95 o 
   4   4   6     1601.53     1594.42     35.23 o 
   5   4   6      120.86      133.22     16.76 o 
   6   4   6      178.64      185.50     18.42 o 
   7   4   6     1598.68     1604.90     57.42 o 
   8   4   6     1395.24     1464.56     83.93 o 
   9   4   6      152.12      128.92     25.97 o 
  10   4   6       28.74       24.48     25.37 o 
  11   4   6      225.24      227.65     51.01 o 
   1   5   6     2721.31     2652.07     28.35 o 
   2   5   6      377.57      364.21     13.84 o 
   3   5   6     1565.37     1550.10     21.43 o 
   4   5   6      185.70      195.06     11.56 o 
   5   5   6     2009.81     1978.28     34.71 o 
   6   5   6      322.37      319.16     19.42 o 
   7   5   6      755.56      727.20     35.76 o 
   8   5   6       22.76       19.06     13.06 o 
   9   5   6      523.68      626.37     47.59 o 
  10   5   6       45.51       58.23     29.89 o 
   0   6   6     4078.11     3951.54     56.77 o 
   1   6   6      459.88      467.21     13.49 o 
   2   6   6      126.82      119.00      8.78 o 
   3   6   6      547.66      546.22     16.71 o 
   4   6   6     3682.69     3637.00     59.67 o 
   5   6   6        1.25        7.16      5.88 o 
   6   6   6      108.75       97.14      9.05 o 
   7   6   6      203.64      198.18     12.64 o 
   8   6   6      475.56      530.51     35.50 o 
   9   6   6       46.12       29.03     20.09 o 
  10   6   6       94.29       99.42     40.09 o 
   1   7   6      523.20      506.54     15.39 o 
   2   7   6     2491.02     2411.12     34.36 o 
   3   7   6      279.76      301.01     13.33 o 
   4   7   6      294.41      299.23     13.80 o 
   5   7   6     1184.17     1145.76     31.02 o 
   6   7   6     1181.06     1191.71     54.37 o 
   7   7   6       67.25       56.59      9.67 o 
   8   7   6       36.09       41.81     10.26 o 
   9   7   6      112.33      140.66     35.84 o 
   0   8   6       79.63       79.37     12.57 o 
   1   8   6     1481.38     1468.90     26.19 o 
   2   8   6        6.50       -5.55      6.07 o 
   3   8   6     1082.26     1070.99     25.86 o 
   4   8   6       23.22       19.72      8.63 o 
   5   8   6      479.16      487.02     22.04 o 
   6   8   6       19.83       11.38      9.37 o 
   7   8   6      297.16      310.90     18.73 o 
   8   8   6        2.93        1.50      9.38 o 
   9   8   6       93.94      149.46     31.86 o 
   1   9   6      339.66      328.29     15.31 o 
   2   9   6     1149.22     1195.90     36.27 o 
   3   9   6      314.36      306.70     29.84 o 
   4   9   6        9.79       16.47      8.92 o 
   5   9   6      384.35      397.02     29.85 o 
   6   9   6      349.70      341.70     20.67 o 
   7   9   6       19.23       10.83     11.15 o 
   8   9   6       36.64       40.87     14.00 o 
   0  10   6     1132.42     1122.29     44.79 o 
   1  10   6       85.22       66.84     11.13 o 
   2  10   6        3.48       12.89      9.56 o 
   3  10   6       67.20       78.46     12.84 o 
   4  10   6      670.93      679.26     26.88 o 
   5  10   6       32.04       18.44     11.18 o 
   6  10   6       36.59       50.26     15.06 o 
   7  10   6      131.95      134.31     16.68 o 
   1  11   6      438.04      462.47     24.48 o 
   2  11   6        5.78        6.03     11.77 o 
   3  11   6      169.26      169.88     17.04 o 
   4  11   6        5.10        6.45     10.93 o 
   5  11   6      325.14      392.36     23.80 o 
   0  12   6      162.10      149.24     24.64 o 
   1  12   6      137.80      123.55     17.11 o 
   2  12   6       10.64       13.22     13.69 o 
   3  12   6       77.41      100.99     17.91 o 
   2   0   7    11112.30    10983.20    104.76 o 
   4   0   7      878.80      806.96     31.80 o 
   6   0   7     7865.14     7811.96    170.65 o 
   8   0   7      352.36      347.11     41.16 o 
   0   1   7     1519.14     1521.80     33.05 o 
   1   1   7     2255.75     2093.77     26.03 o 
   2   1   7      180.70      185.33      8.63 o 
   3   1   7     3037.98     3073.36     34.36 o 
   4   1   7     1788.02     1810.06     48.41 o 
   5   1   7     1339.50     1355.03     71.66 o 
   6   1   7       15.24       10.17     10.97 o 
   7   1   7     1280.61     1309.74     45.11 o 
   8   1   7      311.95      322.05     42.50 o 
   9   1   7       94.98      108.81     30.69 o 
  10   1   7       43.13       40.45     26.40 o 
   1   2   7     4120.41     4054.72     41.19 o 
   2   2   7      287.88      269.66     14.09 o 
   3   2   7     2866.39     2859.17     34.66 o 
   4   2   7      101.14      100.49      9.47 o 
   5   2   7     1586.87     1538.22     39.31 o 
   6   2   7      352.21      325.33     28.28 o 
   7   2   7      282.31      287.15     40.80 o 
   8   2   7       67.83      123.13     32.12 o 
   9   2   7      831.86      798.66     47.08 o 
  10   2   7       65.84       37.42     20.08 o 
  11   2   7       26.62       74.36     34.18 o 
   0   3   7    10751.66    10824.45    137.59 o 
   1   3   7      138.44      130.32      8.75 o 
   2   3   7      562.66      549.31     14.67 o 
   3   3   7      554.32      567.00     23.77 o 
   4   3   7     3725.16     3676.18     56.52 o 
   5   3   7       70.47       62.12     11.15 o 
   6   3   7      211.90      168.89     17.66 o 
   7   3   7      109.29       65.50     26.13 o 
   8   3   7     1908.26     1831.50     68.68 o 
   9   3   7        6.87        7.75     27.70 o 
  10   3   7       74.83       70.80     30.69 o 
  11   3   7        4.86        8.05     29.80 o 
   1   4   7     2852.41     2915.07     39.06 o 
   2   4   7     1743.76     1732.85     43.27 o 
   3   4   7      829.56      849.57     41.93 o 
   4   4   7       51.93       37.15      9.88 o 
   5   4   7     1711.87     1620.72     38.31 o 
   6   4   7     1272.63     1257.32     59.92 o 
   7   4   7      335.19      285.28     44.56 o 
   8   4   7      178.58      164.55     26.57 o 
   9   4   7      493.90      562.81     44.99 o 
  10   4   7      151.57      146.74     28.63 o 
   0   5   7      140.94      168.00     20.31 o 
   1   5   7     2135.76     2171.19     45.91 o 
   2   5   7      320.18      319.84     18.50 o 
   3   5   7     1617.93     1549.67     53.11 o 
   4   5   7       38.89       18.35      8.42 o 
   5   5   7     1396.96     1337.45     35.96 o 
   6   5   7       10.89       -4.38      8.94 o 
   7   5   7     1277.29     1366.17     88.41 o 
   8   5   7       23.72       56.91     26.49 o 
   9   5   7       68.80       35.02     21.21 o 
  10   5   7        3.39       -6.00     27.02 o 
   1   6   7      358.37      371.56     15.82 o 
   2   6   7     2836.18     2791.55     39.06 o 
   3   6   7       93.17      101.30     10.11 o 
   4   6   7      196.55      204.69     15.61 o 
   5   6   7      115.35      132.10     12.52 o 
   6   6   7     1742.23     1689.74     43.56 o 
   7   6   7       92.56       61.07     19.62 o 
   8   6   7       37.78       45.26     20.12 o 
   9   6   7       63.25       53.87     32.30 o 
  10   6   7      236.97      199.19     47.25 o 
   0   7   7     1282.30     1185.51     33.84 o 
   1   7   7      758.36      742.21     23.54 o 
   2   7   7       64.44       51.26      7.10 o 
   3   7   7      494.12      483.66     16.60 o 
   4   7   7     1175.72     1185.24     21.55 o 
   5   7   7      419.33      392.87     22.06 o 
   6   7   7       94.39       90.05     17.00 o 
   7   7   7      140.58      204.53     29.91 o 
   8   7   7      283.33      267.57     41.03 o 
   9   7   7       12.88       -7.28     24.61 o 
   1   8   7     1301.79     1242.38     45.70 o 
   2   8   7      144.67      128.41     10.73 o 
   3   8   7      598.28      606.57     17.93 o 
   4   8   7       79.75       73.70      9.88 o 
   5   8   7      740.01      770.24     26.77 o 
   6   8   7       14.92        2.28     12.19 o 
   7   8   7      151.96      158.87     23.11 o 
   8   8   7       13.66      -13.12     17.88 o 
   0   9   7     2026.27     1986.78     55.31 o 
   1   9   7      224.86      209.31     13.85 o 
   2   9   7        0.72        4.58      8.59 o 
   3   9   7      181.90      178.72     27.15 o 
   4   9   7      552.83      546.15     25.69 o 
   5   9   7      186.13      162.98     14.72 o 
   6   9   7       46.05       59.20     20.37 o 
   7   9   7      189.38      237.68     24.72 o 
   1  10   7      192.44      169.70     14.38 o 
   2  10   7      479.71      465.67     21.93 o 
   3  10   7       37.62       41.62     11.47 o 
   4  10   7       29.23       21.74     10.88 o 
   5  10   7       77.37       79.54     13.43 o 
   6  10   7      368.34      331.35     20.17 o 
   0  11   7       49.13       37.63     16.91 o 
   1  11   7      229.86      241.02     21.69 o 
   2  11   7        8.64        5.15     10.46 o 
   3  11   7      295.12      296.02     22.12 o 
   4  11   7       16.34       20.11     11.63 o 
   5  11   7       94.42      123.93     27.43 o 
   1  12   7       97.46       62.30     23.56 o 
   2  12   7      137.51      171.39     20.48 o 
   0   0   8     4431.96     4276.36     78.65 o 
   2   0   8      244.93      225.36     14.09 o 
   4   0   8     3083.07     3058.15     66.77 o 
   6   0   8     1366.77     1425.30     64.79 o 
   8   0   8     1307.59     1393.54     70.69 o 
   1   1   8     1994.81     1931.97     26.33 o 
   2   1   8     2674.37     2645.22     37.05 o 
   3   1   8     1668.12     1716.99     38.55 o 
   4   1   8      109.16       99.69     13.27 o 
   5   1   8     1677.45     1640.33     48.09 o 
   6   1   8      704.49      718.14     33.29 o 
   7   1   8      365.04      430.51     44.65 o 
   8   1   8       94.16       94.94     28.10 o 
   9   1   8      518.10      543.88     55.21 o 
   0   2   8     2344.32     2325.35     45.44 o 
   1   2   8     3232.46     3241.26     44.40 o 
   2   2   8       67.78       61.95      6.36 o 
   3   2   8     2200.97     2212.98     31.30 o 
   4   2   8     1861.68     1853.00     36.71 o 
   5   2   8      770.35      790.74     67.65 o 
   6   2   8      209.22      212.88     65.73 o 
   7   2   8     1263.72     1213.49     68.01 o 
   8   2   8      202.24      211.72     39.02 o 
   9   2   8      181.35      165.90     37.94 o 
  10   2   8       24.29       42.33     29.71 o 
   1   3   8      116.31      113.50      8.99 o 
   2   3   8     5377.50     5434.22     66.33 o 
   3   3   8       27.12       21.32     12.79 o 
   4   3   8      407.27      441.82     54.56 o 
   5   3   8      284.86      298.69     23.55 o 
   6   3   8     1152.89     1180.31     69.89 o 
   7   3   8       89.76       88.77     27.65 o 
   8   3   8      114.89       78.30     30.51 o 
   9   3   8       60.37       54.14     28.19 o 
  10   3   8      396.72      496.73     61.83 o 
   0   4   8     3406.12     3431.54     67.40 o 
   1   4   8     1126.17     1093.18     25.99 o 
   2   4   8      350.25      329.01     18.75 o 
   3   4   8     2824.89     2799.31     49.56 o 
   4   4   8     2500.59     2501.44     48.12 o 
   5   4   8      106.90      113.54     18.01 o 
   6   4   8       54.26       57.56     16.90 o 
   7   4   8      507.60      575.83     39.47 o 
   8   4   8      458.00      401.96     54.41 o 
   9   4   8       83.39       69.17     31.68 o 
  10   4   8       43.74       84.56     37.05 o 
   1   5   8     1591.61     1664.17     37.56 o 
   2   5   8       98.43       83.07     11.82 o 
   3   5   8     2397.48     2353.73     53.20 o 
   4   5   8      221.47      229.82     18.56 o 
   5   5   8     1053.35     1058.66     33.17 o 
   6   5   8      239.29      271.65     21.64 o 
   7   5   8      250.09      218.47     37.14 o 
   8   5   8        2.43       10.56     23.89 o 
   9   5   8      344.89      406.62     57.90 o 
  10   5   8       28.85       -4.92     28.10 o 
   0   6   8     1452.51     1449.94     49.51 o 
   1   6   8      249.57      257.96     20.75 o 
   2   6   8      278.28      252.02     25.74 o 
   3   6   8      463.86      412.75     23.37 o 
   4   6   8     1595.67     1676.66     65.43 o 
   5   6   8       33.35       34.81     11.68 o 
   6   6   8       50.89       42.18     18.99 o 
   7   6   8       73.88       61.03     16.35 o 
   8   6   8      471.79      425.14     57.81 o 
   9   6   8        8.77        8.50     24.79 o 
   1   7   8      333.56      321.10     14.42 o 
   2   7   8     1707.73     1688.64     30.19 o 
   3   7   8      106.50      101.12     10.54 o 
   4   7   8       66.32       73.30     11.20 o 
   5   7   8      396.92      406.76     25.90 o 
   6   7   8      638.14      635.13     45.28 o 
   7   7   8       40.80       40.34     19.56 o 
   8   7   8       50.95       29.44     18.85 o 
   0   8   8       38.09       36.47      9.49 o 
   1   8   8      918.92      902.39     18.88 o 
   2   8   8       19.18        5.91      7.78 o 
   3   8   8      792.67      793.30     44.84 o 
   4   8   8       14.23       28.38     11.43 o 
   5   8   8      128.56      144.26     19.78 o 
   6   8   8       36.44       29.58     19.04 o 
   7   8   8      248.72      324.11     54.23 o 
   8   8   8       12.66      -17.15     19.33 o 
   1   9   8      123.78      130.74     14.89 o 
   2   9   8      690.12      724.61     19.83 o 
   3   9   8       69.87       79.28     14.61 o 
   4   9   8       61.62       51.94     19.50 o 
   5   9   8      229.33      250.49     22.06 o 
   6   9   8      314.88      355.89     26.37 o 
   7   9   8       13.29        7.89     20.98 o 
   0  10   8      551.67      601.23     27.90 o 
   1  10   8       79.72       86.98     12.09 o 
   2  10   8       17.07       13.45      9.57 o 
   3  10   8       81.27       67.73     15.47 o 
   4  10   8      382.66      409.36     27.34 o 
   5  10   8       45.22       50.08     15.44 o 
   1  11   8      288.42      285.24     20.40 o 
   2  11   8       18.22        1.47     10.52 o 
   3  11   8      137.36      134.88     16.31 o 
   4  11   8        0.10      -11.98     13.16 o 
   2   0   9     5274.15     5188.65     67.81 o 
   4   0   9      444.86      440.70     49.93 o 
   6   0   9     3148.32     3157.98    101.65 o 
   0   1   9     3428.21     3433.49     59.04 o 
   1   1   9     1416.95     1314.59     22.90 o 
   2   1   9      146.85      138.36      9.58 o 
   3   1   9     1508.54     1441.35     29.52 o 
   4   1   9      202.56      203.97     15.36 o 
   5   1   9      741.67      752.62     28.59 o 
   6   1   9       78.84       87.33     34.76 o 
   7   1   9      855.24      726.88     56.55 o 
   8   1   9       81.91       64.34     26.58 o 
   9   1   9      115.96       99.06     33.20 o 
   1   2   9     3663.07     3594.49     43.76 o 
   2   2   9      596.47      619.61     19.60 o 
   3   2   9      740.27      733.32     21.22 o 
   4   2   9       60.44       59.75     14.23 o 
   5   2   9     1740.94     1699.34     55.44 o 
   6   2   9       28.00       22.73     13.76 o 
   7   2   9      325.63      285.28     43.49 o 
   8   2   9       12.33       18.70     22.73 o 
   9   2   9      423.85      414.13     53.78 o 
  10   2   9       28.14       12.80     27.11 o 
   0   3   9     4752.66     4708.97     74.15 o 
   1   3   9      211.49      214.78     13.52 o 
   2   3   9      328.28      336.40     16.93 o 
   3   3   9       99.90       74.67      9.99 o 
   4   3   9     3265.82     3236.37     66.35 o 
   5   3   9       94.02       87.59     15.53 o 
   6   3   9       97.16       85.87     19.08 o 
   7   3   9       35.14      -10.20     19.15 o 
   8   3   9      696.79      805.45     69.62 o 
   9   3   9        8.22       16.02     23.09 o 
  10   3   9       39.75       80.09     36.60 o 
   1   4   9      682.10      700.72     31.11 o 
   2   4   9      558.32      543.94     28.20 o 
   3   4   9      225.36      236.36     18.07 o 
   4   4   9      409.14      413.44     30.61 o 
   5   4   9     1099.08     1091.73     70.18 o 
   6   4   9      521.82      523.72     38.26 o 
   7   4   9      162.87      143.71     25.14 o 
   8   4   9       28.84        6.89     22.64 o 
   9   4   9      202.59      121.34     39.02 o 
  10   4   9      111.85       82.50     34.72 o 
   0   5   9       69.32       60.58     22.37 o 
   1   5   9     1245.59     1249.10     43.42 o 
   2   5   9       46.85       36.50     10.07 o 
   3   5   9     1206.58     1219.90     34.67 o 
   4   5   9       31.93       25.23     10.60 o 
   5   5   9      392.92      394.48     35.05 o 
   6   5   9        7.69        1.09     13.91 o 
   7   5   9      600.90      706.55     80.67 o 
   8   5   9       68.14       99.51     35.26 o 
   9   5   9       56.44       22.91     29.26 o 
   1   6   9      172.96      147.71     15.80 o 
   2   6   9     3180.39     3163.92     58.07 o 
   3   6   9       58.63       63.18     12.65 o 
   4   6   9       31.47       34.81     11.54 o 
   5   6   9      161.27      152.78     19.89 o 
   6   6   9      754.03      793.37     38.16 o 
   7   6   9       31.15       26.85     17.84 o 
   8   6   9       59.07       36.60     30.51 o 
   9   6   9       25.63       45.73     33.11 o 
   0   7   9      963.82      927.15     43.25 o 
   1   7   9      261.08      262.64     33.96 o 
   2   7   9       19.02       13.22     14.32 o 
   3   7   9      281.66      308.08     29.25 o 
   4   7   9      564.40      586.27     32.97 o 
   5   7   9      153.94      162.42     32.40 o 
   6   7   9      113.86       87.60     17.96 o 
   7   7   9      248.54      284.29     50.65 o 
   8   7   9      342.28      356.68     58.97 o 
   1   8   9      830.56      796.44     49.94 o 
   2   8   9       60.68       55.54     18.81 o 
   3   8   9      283.53      286.60     25.06 o 
   4   8   9        5.26       15.70     12.72 o 
   5   8   9      309.05      258.05     43.22 o 
   6   8   9        1.24        8.32     16.76 o 
   7   8   9      112.83      112.02     26.93 o 
   0   9   9      668.20      585.32     42.09 o 
   1   9   9      121.62       97.96     17.66 o 
   2   9   9       24.38       45.17     14.20 o 
   3   9   9      128.77      100.32     17.82 o 
   4   9   9      515.84      687.57     48.80 o 
   5   9   9       62.00       49.54     21.45 o 
   6   9   9       15.58       38.22     22.24 o 
   1  10   9       53.27       42.45     21.66 o 
   2  10   9      428.71      416.78     39.05 o 
   3  10   9       66.57      101.13     16.17 o 
   4  10   9       11.45       10.68     13.11 o 
   5  10   9       57.70       68.90     25.48 o 
   0  11   9       16.82        8.86     29.08 o 
   1  11   9      125.26      127.58     26.87 o 
   2  11   9        4.31        5.60     13.09 o 
   0   0  10     6609.82     6440.56    113.53 o 
   2   0  10      129.11      141.42     15.49 o 
   4   0  10     1230.36     1159.64     43.88 o 
   6   0  10      354.70      316.95     39.02 o 
   1   1  10     1396.61     1355.46     24.71 o 
   2   1  10     1233.63     1182.01     25.23 o 
   3   1  10      653.11      627.59     31.09 o 
   4   1  10       17.56       17.28      8.38 o 
   5   1  10      925.11      838.73     27.44 o 
   6   1  10     1105.00     1162.15     48.67 o 
   7   1  10      109.13      138.79     31.05 o 
   8   1  10       10.24       -1.70     20.94 o 
   0   2  10      237.01      218.30     18.98 o 
   1   2  10     1830.53     1838.36     31.72 o 
   2   2  10       15.07       17.53      6.85 o 
   3   2  10      591.88      567.51     28.19 o 
   4   2  10      983.41      957.46     39.43 o 
   5   2  10      913.65      903.92     42.00 o 
   6   2  10        1.41      -13.02     16.15 o 
   7   2  10      595.46      654.84     58.70 o 
   8   2  10       97.98      113.11     34.00 o 
   9   2  10       43.83       32.30     28.19 o 
  10   2  10        8.52       -0.72     28.55 o 
   1   3  10      225.53      240.87     15.07 o 
   2   3  10     1082.87     1111.44     31.61 o 
   3   3  10      159.32      138.53     15.12 o 
   4   3  10      279.85      251.14     23.42 o 
   5   3  10      232.85      222.69     27.11 o 
   6   3  10     1156.44     1228.59     52.21 o 
   7   3  10        5.82      -12.78     26.44 o 
   8   3  10       45.97       38.84     25.32 o 
   9   3  10        8.24       33.82     27.83 o 
   0   4  10     1214.57     1273.13     38.63 o 
   1   4  10      281.79      289.22     21.36 o 
   2   4  10       13.25        4.99      8.31 o 
   3   4  10     1701.03     1686.64     89.16 o 
   4   4  10     1565.02     1585.79     48.79 o 
   5   4  10      137.58      125.59     18.82 o 
   6   4  10       20.49       15.32     15.03 o 
   7   4  10      315.27      373.04     59.06 o 
   8   4  10      177.70      150.24     39.73 o 
   9   4  10       56.90       91.45     35.53 o 
   1   5  10      703.80      733.39     37.37 o 
   2   5  10      288.65      271.36     22.93 o 
   3   5  10     1309.23     1313.24     37.27 o 
   4   5  10        4.08       -3.23      9.64 o 
   5   5  10      624.49      703.31     43.22 o 
   6   5  10       57.79       34.09     19.60 o 
   7   5  10      120.27      127.85     25.25 o 
   8   5  10        3.21       30.96     28.63 o 
   9   5  10      252.95      251.45     50.29 o 
   0   6  10     1251.96     1363.74     73.02 o 
   1   6  10       12.02       20.59      9.90 o 
   2   6  10      107.29       84.40     13.53 o 
   3   6  10       84.41       86.82     15.35 o 
   4   6  10      573.34      630.02     40.38 o 
   5   6  10       53.28       48.80     15.45 o 
   6   6  10       49.06       38.55     18.25 o 
   7   6  10       67.02       72.82     22.31 o 
   8   6  10      317.82      442.86     63.35 o 
   1   7  10      254.60      274.17     40.51 o 
   2   7  10      900.14      890.58     48.69 o 
   3   7  10      165.24      164.85     20.51 o 
   4   7  10        7.96       21.52     13.20 o 
   5   7  10       74.54       55.59     28.37 o 
   6   7  10      348.63      296.57     39.06 o 
   7   7  10       30.92       84.20     32.75 o 
   0   8  10      128.31       63.44     25.50 o 
   1   8  10      499.14      498.88     31.85 o 
   2   8  10        2.21        1.05     12.76 o 
   3   8  10      500.74      553.62     34.13 o 
   4   8  10       23.70       11.50     13.47 o 
   5   8  10      153.05       96.11     28.90 o 
   6   8  10        9.74      -16.21     16.21 o 
   1   9  10       87.74       70.26     21.24 o 
   2   9  10      454.01      509.24     33.83 o 
   3   9  10       76.14       64.86     16.44 o 
   4   9  10       16.04      -15.35     15.35 o 
   5   9  10       91.33       78.93     24.16 o 
   0  10  10      217.09      267.20     46.26 o 
   1  10  10       34.70       59.40     17.11 o 
   2  10  10        7.99       14.27     18.97 o 
   3  10  10      100.17      120.54     28.28 o 
   2   0  11     2345.32     2406.19     88.81 o 
   4   0  11       16.45       19.30     13.18 o 
   6   0  11     1393.12     1375.19     70.51 o 
   0   1  11     1515.89     1497.27     41.77 o 
   1   1  11      990.48      985.98     22.34 o 
   2   1  11       59.01       69.13      9.36 o 
   3   1  11      455.51      468.47     22.43 o 
   4   1  11      111.67      136.13     19.77 o 
   5   1  11      212.44      187.28     27.59 o 
   6   1  11       44.21       42.85     16.88 o 
   7   1  11      351.27      356.59     46.44 o 
   8   1  11       99.62       74.99     28.19 o 
   1   2  11     1081.54     1057.56     26.31 o 
   2   2  11      496.87      509.26     23.20 o 
   3   2  11      306.88      306.03     20.24 o 
   4   2  11       24.83       23.80     11.45 o 
   5   2  11     1061.42     1121.25     83.85 o 
   6   2  11       34.69       22.17     15.13 o 
   7   2  11      131.59       98.34     30.78 o 
   8   2  11       18.50       61.21     28.99 o 
   9   2  11      233.63      402.68     55.66 o 
   0   3  11     1878.20     1920.41    115.83 o 
   1   3  11       18.04       22.87      7.78 o 
   2   3  11      168.62      191.89     17.42 o 
   3   3  11       13.63       21.92     10.24 o 
   4   3  11     2473.88     2511.04     62.53 o 
   5   3  11       36.10       23.44     16.07 o 
   6   3  11       53.70       54.59     30.02 o 
   7   3  11       25.70       11.80     16.80 o 
   8   3  11      329.68      361.78     54.32 o 
   9   3  11       12.87       18.61     29.80 o 
   1   4  11      718.22      698.64     26.03 o 
   2   4  11      667.78      671.75     28.51 o 
   3   4  11      488.47      525.46     32.66 o 
   4   4  11       44.29       16.69     15.50 o 
   5   4  11      419.13      407.48     65.50 o 
   6   4  11      324.46      370.47     36.82 o 
   7   4  11       89.28       77.41     22.53 o 
   8   4  11       12.98       10.02     26.58 o 
   0   5  11       88.72       72.23     19.65 o 
   1   5  11      876.57      925.71     37.98 o 
   2   5  11        4.33        5.22     10.56 o 
   3   5  11      734.52      771.47     35.08 o 
   4   5  11       17.17        7.38     14.58 o 
   5   5  11      229.50      254.20     49.66 o 
   6   5  11        0.38      -14.44     14.44 o 
   7   5  11      262.64      265.03     34.39 o 
   8   5  11       83.25       73.56     34.72 o 
   1   6  11       70.52       86.23     22.06 o 
   2   6  11     1302.16     1356.34     43.91 o 
   3   6  11       71.89       76.88     16.02 o 
   4   6  11        4.84      -11.84     12.66 o 
   5   6  11      120.12       74.69     21.76 o 
   6   6  11      251.87      209.95     29.89 o 
   7   6  11       22.26       49.84     21.50 o 
   0   7  11      535.19      612.25     60.13 o 
   1   7  11      135.04      137.40     23.82 o 
   2   7  11        3.19       15.73     12.30 o 
   3   7  11      125.33      110.84     24.11 o 
   4   7  11      242.88      232.18     24.96 o 
   5   7  11       24.79        8.19     39.15 o 
   6   7  11       37.96       11.05     18.61 o 
   7   7  11      146.12      207.78     47.61 o 
   1   8  11      459.72      510.61     88.19 o 
   2   8  11       19.19       20.13     13.74 o 
   3   8  11      140.82      117.70     20.63 o 
   4   8  11        1.78        8.17     14.08 o 
   5   8  11      192.66      186.13     24.79 o 
   6   8  11       11.34       -9.75     23.98 o 
   0   9  11      129.02      111.59     34.09 o 
   1   9  11       73.61      100.32     23.47 o 
   2   9  11       28.58       13.38     15.30 o 
   3   9  11       87.17       59.89     17.56 o 
   4   9  11      319.82      383.16     42.08 o 
   1  10  11       12.07       31.12     18.57 o 
   2  10  11      256.61      288.15     37.69 o 
   0   0  12     2958.60     2830.87     76.33 o 
   2   0  12        9.89        8.87     11.95 o 
   4   0  12      703.49      773.46     82.77 o 
   6   0  12      149.76      168.15     25.75 o 
   1   1  12      801.95      801.08     23.28 o 
   2   1  12      425.25      476.80     20.10 o 
   3   1  12      175.84      163.42     15.74 o 
   4   1  12       26.85       41.64     11.62 o 
   5   1  12      540.17      516.08     32.34 o 
   6   1  12      287.82      258.23     87.47 o 
   7   1  12       84.08       73.11     28.90 o 
   0   2  12      502.76      491.51     30.51 o 
   1   2  12      603.11      642.12     22.94 o 
   2   2  12       34.68       37.24      8.84 o 
   3   2  12      647.56      677.34     30.39 o 
   4   2  12      267.98      264.78     24.73 o 
   5   2  12      447.40      494.09     59.42 o 
   6   2  12       10.76       -3.09     15.72 o 
   7   2  12      306.00      306.33     35.38 o 
   8   2  12       37.63       57.72     30.07 o 
   1   3  12      150.25      147.55     16.14 o 
   2   3  12      701.08      762.05     28.65 o 
   3   3  12        2.86        3.87     10.70 o 
   4   3  12       27.30       27.72     16.30 o 
   5   3  12       53.70       57.39     18.37 o 
   6   3  12      663.66      646.42     45.97 o 
   7   3  12        2.04        7.25     17.76 o 
   8   3  12       31.39       18.97     28.37 o 
   0   4  12      829.06      899.14     83.26 o 
   1   4  12      224.62      246.28     18.76 o 
   2   4  12      167.86      128.56     21.44 o 
   3   4  12      387.19      437.58     37.17 o 
   4   4  12      459.94      460.85     39.28 o 
   5   4  12       74.43       63.13     19.95 o 
   6   4  12        8.75        2.19     17.57 o 
   7   4  12      226.54      278.12     35.61 o 
   8   4  12       69.00       42.68     31.95 o 
   1   5  12      711.42      745.65     44.85 o 
   2   5  12      167.19      169.32     25.39 o 
   3   5  12      235.54      247.62     29.90 o 
   4   5  12        5.22       10.01     16.21 o 
   5   5  12      342.32      374.90     38.28 o 
   6   5  12       24.56       10.69     18.03 o 
   7   5  12       55.08       46.13     22.26 o 
   0   6  12     1190.23     1284.81     77.22 o 
   1   6  12       96.97       92.15     26.40 o 
   2   6  12       23.00       14.86     15.10 o 
   3   6  12        4.82        2.24     13.86 o 
   4   6  12      323.91      336.32     35.85 o 
   5   6  12       19.26      -13.98     35.84 o 
   6   6  12       35.92       19.81     39.24 o 
   1   7  12      152.05      142.85     38.34 o 
   2   7  12      387.20      367.04     36.50 o 
   3   7  12       85.40       83.49     18.75 o 
   4   7  12        6.67       12.28     17.69 o 
   5   7  12       74.87      127.93     27.06 o 
   6   7  12      265.84      298.32     37.23 o 
   0   8  12       48.27       28.19     23.89 o 
   1   8  12      195.00      256.77     31.73 o 
   2   8  12        8.53       10.18     17.17 o 
   3   8  12      257.19      312.51     53.24 o 
   4   8  12       26.82       29.13     16.41 o 
   1   9  12       59.71       39.69     36.06 o 
   2   9  12      246.85      350.62     38.09 o 
   2   0  13     1261.29     1373.78     52.56 o 
   4   0  13       56.29       47.42     18.72 o 
   6   0  13      393.02      429.17     58.70 o 
   0   1  13      306.10      298.51     25.22 o 
   1   1  13      489.14      500.88     21.60 o 
   2   1  13        3.66        6.07      8.58 o 
   3   1  13      323.18      352.12     22.98 o 
   4   1  13      304.14      253.19     24.84 o 
   5   1  13      113.22      141.36     20.58 o 
   6   1  13      110.48      131.42     36.06 o 
   7   1  13      152.63      156.87     38.57 o 
   1   2  13      313.90      347.38     19.41 o 
   2   2  13       86.74       85.47     11.37 o 
   3   2  13      447.77      454.02     30.82 o 
   4   2  13       15.57       13.62     12.96 o 
   5   2  13      434.89      509.37    120.98 o 
   6   2  13       72.00       47.03     20.79 o 
   7   2  13      130.19      109.65     26.32 o 
   0   3  13      576.13      610.00     34.31 o 
   1   3  13      108.02       99.91     14.07 o 
   2   3  13       67.34       37.72     12.68 o 
   3   3  13       16.25       15.82     13.04 o 
   4   3  13      701.09      676.76     45.14 o 
   5   3  13        7.29       37.00     24.52 o 
   6   3  13       33.68       22.22     19.84 o 
   7   3  13       20.56       47.24     22.31 o 
   1   4  13      295.47      263.98     29.92 o 
   2   4  13      239.42      222.32     35.99 o 
   3   4  13      154.99      149.39     37.76 o 
   4   4  13       24.39        4.91     16.27 o 
   5   4  13      136.22      135.53     32.75 o 
   6   4  13      163.37      135.37     26.25 o 
   7   4  13       55.68       41.22     40.13 o 
   0   5  13       24.88       -0.89     19.42 o 
   1   5  13      229.51      204.58     47.11 o 
   2   5  13       11.56       -7.59     13.88 o 
   3   5  13      304.72      323.30     34.96 o 
   4   5  13       28.93        8.17     16.49 o 
   5   5  13      112.05      108.92     25.62 o 
   6   5  13        6.23       34.32     24.83 o 
   1   6  13       30.32        2.65     15.22 o 
   2   6  13      512.09      532.28     81.97 o 
   3   6  13       19.36       19.70     35.08 o 
   4   6  13       10.43       -0.44     16.89 o 
   5   6  13       33.45       59.47     23.31 o 
   0   7  13      318.15      383.53     54.85 o 
   1   7  13      119.95       98.63     23.54 o 
   2   7  13        5.18        2.94     16.73 o 
   3   7  13       59.96       67.67     33.02 o 
   4   7  13      231.61      218.18     33.21 o 
   1   8  13      198.04      199.08     31.32 o 
   2   8  13       18.89       24.04     18.70 o 
   3   8  13      114.73      105.51     26.87 o 
   0   0  14      627.34      573.95     57.00 o 
   2   0  14       25.35       18.45     16.41 o 
   4   0  14      674.16      769.11    119.64 o 
   6   0  14       49.59       76.06     34.27 o 
   1   1  14      267.43      248.04     18.85 o 
   2   1  14      217.77      204.24     19.16 o 
   3   1  14      115.51      148.92     17.45 o 
   4   1  14       29.54       52.29     17.20 o 
   5   1  14      141.07      154.41     22.83 o 
   6   1  14       45.59       22.44     32.26 o 
   0   2  14      303.51      277.91     32.28 o 
   1   2  14      162.87      161.64     21.74 o 
   2   2  14       12.33       12.53     15.63 o 
   3   2  14      357.05      361.20     43.16 o 
   4   2  14       30.77       35.03     14.96 o 
   5   2  14       79.06       96.39     23.86 o 
   6   2  14       40.78       40.64     21.84 o 
   1   3  14        3.17       -0.20     12.23 o 
   2   3  14      572.55      612.55     43.23 o 
   3   3  14       15.76       20.58     14.16 o 
   4   3  14        6.81       -5.90     16.49 o 
   5   3  14        1.90       21.32     20.31 o 
   6   3  14      366.79      392.37     41.48 o 
   0   4  14      494.04      524.91     59.42 o 
   1   4  14      345.31      348.98     35.75 o 
   2   4  14       36.84       13.79     14.08 o 
   3   4  14       72.89       51.15     23.98 o 
   4   4  14      135.61       96.59     24.21 o 
   5   4  14       95.60       71.78     27.07 o 
   6   4  14       14.60       30.23     48.90 o 
   1   5  14      480.61      428.12     39.68 o 
   2   5  14       11.72       -5.54     15.48 o 
   3   5  14       63.13       52.79     37.94 o 
   4   5  14       13.61        6.71     19.10 o 
   5   5  14      194.05      256.59     35.00 o 
   0   6  14      408.68      414.58     57.27 o 
   1   6  14       45.30       43.27     20.27 o 
   2   6  14       45.04       28.13     19.61 o 
   3   6  14       16.87       -5.84     17.16 o 
   4   6  14      177.50      234.59     34.78 o 
   1   7  14       71.97       69.44     25.15 o 
   2   7  14      116.31      134.02     38.08 o 
   2   0  15      539.05      517.50     59.95 o 
   4   0  15       29.72        9.96     19.50 o 
   0   1  15       24.65       30.31     18.14 o 
   1   1  15       89.76       72.27     15.11 o 
   2   1  15        1.10        1.09     11.33 o 
   3   1  15      265.50      264.89     26.89 o 
   4   1  15      214.55      189.33     24.96 o 
   5   1  15       29.17       11.46     16.67 o 
   1   2  15      149.37      108.44     19.63 o 
   2   2  15       93.42      102.64     19.12 o 
   3   2  15      158.08      101.21     20.24 o 
   4   2  15        7.72       -0.50     15.54 o 
   5   2  15      151.74      128.02     27.75 o 
   0   3  15      408.77      379.59     54.41 o 
   1   3  15       21.70       26.74     15.20 o 
   2   3  15       51.02       35.25     15.94 o 
   3   3  15       29.21       22.61     30.51 o 
   4   3  15      137.69      171.58     29.84 o 
   5   3  15        9.10       -0.28     18.88 o 
   1   4  15      105.77       92.90     23.37 o 
   2   4  15      247.52      239.10     70.47 o 
   3   4  15       59.91       39.36     19.89 o 
   4   4  15        4.45      -10.82     18.78 o 
   0   5  15       72.93       84.74     33.38 o 
   1   5  15       85.38       75.64     23.04 o 
   2   5  15        2.31      -15.16     15.16 o 
   3   5  15      156.50      128.87     51.45 o 
   1   6  15       28.04       21.25     20.48 o 
   2   6  15      129.60       99.04     27.02 o 
   0   0  16      176.32      174.49     41.16 o 
   2   0  16       14.32        9.80     18.75 o 
   4   0  16      351.09      391.67     61.83 o 
   1   1  16       99.99       59.67     16.26 o 
   2   1  16       70.52       48.98     15.28 o 
   3   1  16      106.48       85.15     20.17 o 
   4   1  16       12.80       12.36     23.45 o 
   0   2  16       25.77       28.07     40.67 o 
   1   2  16      115.80      127.09     21.71 o 
   2   2  16       10.73        9.22     16.71 o 
   3   2  16      165.01      142.80     23.82 o 
   1   3  16        2.44       -2.98     17.66 o 
   2   3  16      259.80      272.54     29.03 o 
   3   3  16       53.82       34.33     18.48 o 
   0   4  16       38.42       33.20     29.35 o 
   1   4  16       93.57       43.34     32.97 o 
   2   4  16        6.88        5.28     19.04 o 
   0   1  17       38.65       54.55     25.27 o 
                                                 
